# Supplementary material for: Recognition of commensal bacterial peptidoglycans defines Drosophila gut homeostasis and lifespan
Source: PLoS Genet. 2023 Apr 6;19(4):e1010709. doi: 10.1371/journal.pgen.1010709 (PMC10112789; doi:10.1371/journal.pgen.1010709)
Supplement: S1 Table — (XLSX) [file pgen.1010709.s007.xlsx]

## Sheet: Lsi vs Ctrl (Up in Lsi)
Geneid	SYMBOL	GENENAME	baseMean	log2FoldChange	lfcSE	stat	pvalue	padj
FBgn0043576	PGRP-SC1a	Peptidoglycan recognition protein SC1a	319.968	4.13023	0.657068	-6.28584	3.26e-10	9.05e-08
FBgn0034647	pirk	poor Imd response upon knock-in	227.549	3.24818	0.198187	-16.3894	2.27e-60	1.14e-56
FBgn0033327	PGRP-SC1b	Peptidoglycan recognition protein SC1b	738.657	2.72017	0.348737	-7.80006	6.19e-15	3.44e-12
FBgn0013772	Cyp6a8	Cytochrome P450-6a8	74.9273	2.05923	0.498631	-4.12978	3.63e-05	0.00183319
FBgn0036767	CG16775	uncharacterized protein	149.578	1.95322	0.451367	-4.32734	1.51e-05	0.000992512
FBgn0031033	CG14219	uncharacterized protein	67.856	1.62268	0.378334	-4.28902	1.79e-05	0.00114996
FBgn0032387	CG16965	uncharacterized protein	322.462	1.61053	0.174559	-9.22627	2.8e-20	2.33e-17
FBgn0001258	Ldh	Lactate dehydrogenase	2555.87	1.53973	0.338509	-4.54858	5.4e-06	0.000421779
FBgn0031483	CG9641	uncharacterized protein	37.6389	1.49698	0.416623	-3.59312	0.000326744	0.00902246
FBgn0022700	Cht4	Chitinase 4	767.173	1.47521	0.236864	-6.22807	4.72e-10	1.18e-07
FBgn0037906	PGRP-LB	Peptidoglycan recognition protein LB	639.542	1.27325	0.131054	-9.71544	2.59e-22	4.32e-19
FBgn0262945	lncRNA:CR43264	long non-coding RNA:CR43264	98.2328	1.22066	0.339354	-3.59702	0.00032188	0.00893754
FBgn0033153	Gadd45	Growth arrest and DNA damage-inducible 45	123.349	1.14663	0.228892	-5.00947	5.46e-07	7.37e-05
FBgn0003071	Pfk	Phosphofructokinase	291.391	1.1159	0.262735	-4.24724	2.16e-05	0.00130322
FBgn0033205	CG2064	uncharacterized protein	1453.34	1.10354	0.260303	-4.23944	2.24e-05	0.00133329
FBgn0034999	Fatp3	Fatty acid transport protein 3	184.306	1.04298	0.212789	-4.90149	9.51e-07	0.000108037
FBgn0011769	Fdx1	Ferredoxin 1	95.403	1.03337	0.252942	-4.08542	4.4e-05	0.00208179
FBgn0263080	CG43348	uncharacterized protein	860.07	1.02373	0.25907	-3.95155	7.76e-05	0.00320731
FBgn0063497	GstE3	Glutathione S transferase E3	780.059	0.994529	0.23841	-4.1715	3.03e-05	0.00162623
FBgn0036419	CG13482	uncharacterized protein	1193.32	0.939943	0.234875	-4.00189	6.28e-05	0.00273104
FBgn0003231	ref(2)P	refractory to sigma P	763.246	0.936138	0.188613	-4.96329	6.93e-07	8.66e-05
FBgn0028703	Nhe3	Na[+]/H[+] hydrogen exchanger 3	94.586	0.93166	0.232308	-4.01045	6.06e-05	0.00268904
FBgn0050022	CG30022	uncharacterized protein	303.504	0.925875	0.222122	-4.16832	3.07e-05	0.00163157
FBgn0023530	CG3740	uncharacterized protein	389.026	0.919091	0.237499	-3.86987	0.000108893	0.0041231
FBgn0051363	Jupiter	jupiter	140.056	0.875212	0.223016	-3.92443	8.69e-05	0.0035325
FBgn0265137	Spn42Da	Serpin 42Da	128.936	0.869605	0.21747	-3.99873	6.37e-05	0.00274384
FBgn0034401	MetRS	Methionyl-tRNA synthetase	108.821	0.865707	0.237355	-3.64731	0.000265	0.00770961
FBgn0001092	Gapdh2	Glyceraldehyde 3 phosphate dehydrogenase 2	2865.04	0.850175	0.227384	-3.73895	0.000184794	0.00584556
FBgn0033294	Mal-A4	Maltase A4	517.632	0.833736	0.181702	-4.58847	4.47e-06	0.000371945
FBgn0031484	CG3165	uncharacterized protein	149.663	0.827864	0.215861	-3.83517	0.000125479	0.00447982
FBgn0283741	prage	prage	96.6564	0.824599	0.215395	-3.82831	0.000129027	0.00452748
FBgn0015037	Cyp4p1	Cytochrome P450-4p1	656.567	0.818958	0.192005	-4.26529	2e-05	0.00121684
FBgn0033428	Updo	updo	347.861	0.792412	0.217366	-3.64551	0.000266859	0.00770961
FBgn0029826	CG6041	uncharacterized protein	374.91	0.790763	0.181472	-4.3575	1.32e-05	0.00091324
FBgn0027079	ValRS	Valyl-tRNA synthetase	221.896	0.748215	0.206938	-3.61564	0.000299601	0.00845993
FBgn0085223	CG34194	uncharacterized protein	228.192	0.739861	0.198134	-3.73415	0.000188349	0.00590991
FBgn0040070	Trx-2	thioredoxin-2	858.985	0.739215	0.192265	-3.84477	0.000120664	0.00442224
FBgn0033115	Spn42De	Serpin 42De	129.404	0.736479	0.204059	-3.60914	0.000307208	0.008626
FBgn0031580	CG15423	uncharacterized protein	544.043	0.732254	0.128855	-5.68277	1.33e-08	2.45e-06
FBgn0031263	Tspo	Translocator protein	3652.43	0.699441	0.180176	-3.88198	0.000103607	0.00407968
FBgn0033304	Cyp6a13	Cyp6a13	159.412	0.659565	0.185128	-3.56274	0.000367002	0.00953292
FBgn0025692	Lfg	Lifeguard	774.509	0.644576	0.160754	-4.0097	6.08e-05	0.00268904
FBgn0033844	bbc	bb in a boxcar	357.587	0.64338	0.15624	-4.11789	3.82e-05	0.00189212
FBgn0052054	CG32054	uncharacterized protein	313.155	0.59755	0.162966	-3.66672	0.000245683	0.00739712
FBgn0031661	Gmd	GDP-mannose 4,6-dehydratase	334.198	0.591159	0.165342	-3.57538	0.000349722	0.00925311

## Sheet: Lsi vs Ctrl (Down in Lsi)
Geneid	SYMBOL	GENENAME	baseMean	log2FoldChange	lfcSE	stat	pvalue	padj
FBgn0039472	CG17192	uncharacterized protein	135.791	-4.59706	0.496485	9.2592	2.06e-20	2.06e-17
FBgn0085244	CG34215	uncharacterized protein	26.3782	-3.7037	0.816758	4.53464	5.77e-06	0.000443692
FBgn0051446	CG31446	uncharacterized protein	26.5803	-3.25039	0.687591	4.72721	2.28e-06	0.00021878
FBgn0062412	Ctr1B	Copper transporter 1B	1495.93	-2.98977	0.257331	11.6184	3.32e-31	8.31e-28
FBgn0039471	CG6295	uncharacterized protein	1849.38	-2.78409	0.296483	9.39039	5.98e-21	7.47e-18
FBgn0027611	LManII	Lysosomal alpha-mannosidase II	1001.81	-2.56425	0.309096	8.29596	1.08e-16	7.69e-14
FBgn0085358	Diedel3	Diedel 3	2846.77	-2.56026	0.717664	3.56749	0.000360423	0.00943139
FBgn0030098	CG12057	uncharacterized protein	3216.69	-2.54886	0.340787	7.47934	7.47e-14	3.39e-11
FBgn0038873	CG5892	uncharacterized protein	36.433	-2.33859	0.499148	4.68517	2.8e-06	0.000258899
FBgn0002531	Lcp1	Larval cuticle protein 1	31.9053	-2.29193	0.491451	4.66361	3.11e-06	0.000282353
FBgn0031653	Jon25Biii	Jonah 25Biii	9456.56	-2.20014	0.356788	6.16651	6.98e-10	1.59e-07
FBgn0002939	ninaD	neither inactivation nor afterpotential D	54.9745	-2.13581	0.507537	4.20819	2.57e-05	0.00147572
FBgn0032068	LManV	Lysosomal alpha-mannosidase V	1293.09	-2.10569	0.301069	6.99404	2.67e-12	1.03e-09
FBgn0010425	epsilonTry	epsilonTrypsin	3018.88	-2.09687	0.391599	5.35465	8.57e-08	1.43e-05
FBgn0033774	CG12374	uncharacterized protein	10784.7	-2.04225	0.353428	5.77841	7.54e-09	1.51e-06
FBgn0037782	Npc2d	Niemann-Pick type C-2d	480.827	-2.0272	0.31306	6.47545	9.45e-11	3.15e-08
FBgn0032069	LManVI	Lysosomal alpha-mannosidase VI	2024.97	-1.98631	0.270169	7.35209	1.95e-13	8.13e-11
FBgn0020906	Jon25Bi	Jonah 25Bi	5579.46	-1.98376	0.519863	3.81594	0.000135666	0.00467627
FBgn0032253	LManI	Lysosomal alpha-mannosidase I	92.0818	-1.96898	0.30361	6.48522	8.86e-11	3.15e-08
FBgn0052283	Drsl3	Drosomycin-like 3	44.0276	-1.93876	0.500705	3.87207	0.000107916	0.00411729
FBgn0036381	CG8745	uncharacterized protein	248.844	-1.88581	0.24544	7.68337	1.55e-14	7.75e-12
FBgn0001089	Gal	beta galactosidase	215.229	-1.80824	0.315367	5.73378	9.82e-09	1.89e-06
FBgn0040069	vanin-like	vanin-like	86.7366	-1.79785	0.352288	5.10335	3.34e-07	5.21e-05
FBgn0036996	mag	magro	1837.95	-1.79055	0.21761	8.22825	1.9e-16	1.19e-13
FBgn0026061	Mipp1	Multiple inositol polyphosphate phosphatase 1	213.145	-1.77329	0.29561	5.99874	1.99e-09	4.32e-07
FBgn0085330	CG34301	uncharacterized protein	133.244	-1.74921	0.383341	4.56307	5.04e-06	0.000399927
FBgn0035620	Alp9	Alkaline phosphatase 9	1142.08	-1.70283	0.269342	6.3222	2.58e-10	7.58e-08
FBgn0051810	CG31810	uncharacterized protein	53.0971	-1.65262	0.379136	4.3589	1.31e-05	0.00091324
FBgn0005670	Cyp4d1	Cytochrome P450-4d1	179.389	-1.62944	0.260956	6.24412	4.26e-10	1.12e-07
FBgn0030509	CG11162	uncharacterized protein	31.771	-1.62937	0.392897	4.14706	3.37e-05	0.00174258
FBgn0031930	CG7025	uncharacterized protein	166.648	-1.62341	0.280503	5.78751	7.14e-09	1.49e-06
FBgn0039760	CG9682	uncharacterized protein	153.391	-1.61393	0.352391	4.57995	4.65e-06	0.000381074
FBgn0039342	CG5107	uncharacterized protein	2163.05	-1.59567	0.380938	4.18878	2.8e-05	0.00155747
FBgn0052284	CG32284	uncharacterized protein	76.6652	-1.57482	0.42497	3.70573	0.000210782	0.00646312
FBgn0031636	CG12194	uncharacterized protein	37.2742	-1.57193	0.391223	4.01799	5.87e-05	0.00264289
FBgn0031693	Cyp4ac1	Cyp4ac1	52.6289	-1.54813	0.324757	4.76705	1.87e-06	0.00019068
FBgn0250815	Jon65Aiv	Jonah 65Aiv	18812.1	-1.54043	0.287027	5.36683	8.01e-08	1.38e-05
FBgn0038613	Vha100-4	Vacuolar H[+] ATPase 100kD subunit 4	105.904	-1.5162	0.371198	4.08461	4.42e-05	0.00208179
FBgn0038484	CG5246	uncharacterized protein	183.71	-1.50643	0.372254	4.04679	5.19e-05	0.00238095
FBgn0039470	CG6296	uncharacterized protein	232.859	-1.50378	0.301303	4.99093	6.01e-07	7.9e-05
FBgn0035619	Alp10	Alkaline phosphatase 10	734.374	-1.5004	0.241307	6.21781	5.04e-10	1.2e-07
FBgn0003357	Jon99Ciii	Jonah 99Ciii	11546.8	-1.4968	0.298462	5.01505	5.3e-07	7.36e-05
FBgn0031533	CG2772	uncharacterized protein	153.48	-1.47766	0.301408	4.90251	9.46e-07	0.000108037
FBgn0033079	Fmo-2	Flavin-containing monooxygenase 2	58.1411	-1.47165	0.29282	5.02579	5.01e-07	7.16e-05
FBgn0263748	CG43673	uncharacterized protein	224.694	-1.46647	0.368612	3.97837	6.94e-05	0.0029144
FBgn0030837	CG8661	uncharacterized protein	3161.33	-1.4633	0.373458	3.91825	8.92e-05	0.00359509
FBgn0000565	Eip71CD	Ecdysone-induced protein 28/29kD	135.569	-1.46007	0.372871	3.91577	9.01e-05	0.00360328
FBgn0039769	CG15534	uncharacterized protein	314.429	-1.4547	0.329746	4.41157	1.03e-05	0.000754296
FBgn0033048	CG7881	uncharacterized protein	35.5821	-1.43395	0.391594	3.66182	0.000250433	0.00749501
FBgn0003358	Jon99Ci	Jonah 99Ci	542.766	-1.40013	0.324437	4.31558	1.59e-05	0.00103324
FBgn0003356	Jon99Cii	Jonah 99Cii	11721.8	-1.40006	0.318721	4.39274	1.12e-05	0.00081076
FBgn0020508	Ag5r2	Antigen 5-related 2	1189.61	-1.39762	0.341525	4.09228	4.27e-05	0.00205277
FBgn0040060	yip7	yippee interacting protein 7	14162.4	-1.39204	0.289184	4.81367	1.48e-06	0.000154294
FBgn0039114	Lsd-1	Lipid storage droplet-1	68.1977	-1.37604	0.271224	5.07343	3.91e-07	5.92e-05
FBgn0030484	GstT4	Glutathione S transferase T4	215.661	-1.3571	0.285757	4.74916	2.04e-06	0.000200181
FBgn0034588	CG9394	uncharacterized protein	228.946	-1.35064	0.284291	4.75091	2.03e-06	0.000200181
FBgn0035678	CG10469	uncharacterized protein	101.618	-1.34371	0.349468	3.84502	0.000120541	0.00442224
FBgn0034292	CG5767	uncharacterized protein	1599.75	-1.26638	0.307064	4.12416	3.72e-05	0.00185971
FBgn0037819	CG14688	uncharacterized protein	55.2955	-1.25788	0.329795	3.81413	0.000136663	0.00467837
FBgn0032144	CG17633	uncharacterized protein	3544.51	-1.25066	0.255775	4.8897	1.01e-06	0.000112168
FBgn0036833	CG3819	uncharacterized protein	649.001	-1.24773	0.337157	3.70074	0.000214975	0.00655151
FBgn0010357	betaTry	betaTrypsin	16465.9	-1.24339	0.300065	4.14374	3.42e-05	0.00174258
FBgn0259998	CG17571	uncharacterized protein	2104.79	-1.24124	0.322444	3.84948	0.000118368	0.00441494
FBgn0010358	deltaTry	deltaTrypsin	1546.32	-1.23459	0.311789	3.95969	7.5e-05	0.00312568
FBgn0036428	Gbs-70E	Glycogen binding subunit 70E	76.3154	-1.21891	0.235362	5.17888	2.23e-07	3.6e-05
FBgn0035665	Jon65Aiii	Jonah 65Aiii	21600.3	-1.21724	0.266138	4.57373	4.79e-06	0.000386225
FBgn0003390	shf	shifted	32.1773	-1.2139	0.321037	3.78118	0.000156086	0.00506571
FBgn0035781	CG8560	uncharacterized protein	1884.99	-1.21244	0.263435	4.60241	4.18e-06	0.000353781
FBgn0015001	iotaTry	iotaTrypsin	267.637	-1.20048	0.259723	4.62217	3.8e-06	0.000327244
FBgn0033631	Sod3	Superoxide dismutase 3	107.631	-1.20048	0.187043	6.4182	1.38e-10	4.31e-08
FBgn0053346	CG33346	uncharacterized protein	128.517	-1.19502	0.317118	3.76838	0.000164309	0.00526421
FBgn0032727	CG10623	uncharacterized protein	174.44	-1.16352	0.236636	4.91694	8.79e-07	0.00010461
FBgn0051343	CG31343	uncharacterized protein	1748.93	-1.1378	0.235452	4.83243	1.35e-06	0.000146544
FBgn0033543	CG12338	uncharacterized protein	95.5596	-1.1347	0.241757	4.69355	2.69e-06	0.000253204
FBgn0035661	CG10477	uncharacterized protein	630.577	-1.08562	0.302283	3.59138	0.000328926	0.00903282
FBgn0038652	CG7720	uncharacterized protein	133.614	-1.07653	0.294322	3.65765	0.000254538	0.0075725
FBgn0000723	FER	FER tyrosine kinase	108.227	-1.06239	0.248434	4.27635	1.9e-05	0.00118694
FBgn0039777	Jon99Fii	Jonah 99Fii	5898.16	-1.05982	0.265906	3.98569	6.73e-05	0.00287419
FBgn0033782	sug	sugarbabe	270.375	-1.04966	0.241134	4.35302	1.34e-05	0.000919311
FBgn0039151	CG13607	uncharacterized protein	97.5487	-1.04769	0.211633	4.95049	7.4e-07	9.02e-05
FBgn0033638	CG9005	uncharacterized protein	226.587	-1.02889	0.27248	3.77603	0.000159351	0.00513829
FBgn0034582	Cht9	Chitinase 9	476.499	-1.00209	0.239595	4.18243	2.88e-05	0.00158407
FBgn0032049	Bace	beta-site APP-cleaving enzyme	17365.1	-0.983206	0.178793	5.49913	3.82e-08	6.81e-06
FBgn0032400	CG6770	uncharacterized protein	4940.03	-0.925169	0.243845	3.79408	0.00014819	0.00487272
FBgn0085359	CG34330	uncharacterized protein	943.648	-0.922615	0.242829	3.79944	0.000145025	0.00483225
FBgn0037146	CG7470	uncharacterized protein	781.414	-0.913267	0.244645	3.73303	0.000189193	0.00590991
FBgn0000044	Act57B	Actin 57B	232.695	-0.903573	0.221429	4.08064	4.49e-05	0.00209786
FBgn0039840	pHCl-2	pH-sensitive chloride channel 2	200.255	-0.901398	0.234563	3.84289	0.000121594	0.00442224
FBgn0039737	CG7920	uncharacterized protein	309.775	-0.889171	0.17885	4.9716	6.64e-07	8.51e-05
FBgn0040383	CG5254	uncharacterized protein	162.228	-0.888827	0.22191	4.00534	6.19e-05	0.00271505
FBgn0027580	PCB	Pyruvate carboxylase	171.685	-0.885609	0.21738	4.07401	4.62e-05	0.00213851
FBgn0033423	Alp6	Alkaline phosphatase 6	506.957	-0.877316	0.230672	3.8033	0.000142783	0.00478945
FBgn0031813	CG9527	uncharacterized protein	557.255	-0.875813	0.208708	4.19636	2.71e-05	0.00152319
FBgn0030688	CG8952	uncharacterized protein	854.141	-0.874486	0.173814	5.03115	4.88e-07	7.16e-05
FBgn0034291	CG5770	uncharacterized protein	633.125	-0.868008	0.20637	4.20609	2.6e-05	0.00147572
FBgn0030520	Pdcd4	Programmed cell death 4	187.707	-0.865186	0.22299	3.87994	0.000104482	0.00407968
FBgn0012037	Ance	Angiotensin converting enzyme	651.051	-0.861224	0.209576	4.10937	3.97e-05	0.00194406
FBgn0035542	DOR	Diabetes and obesity regulated	871.789	-0.858018	0.202661	4.23377	2.3e-05	0.00135128
FBgn0030237	CG15209	uncharacterized protein	138.442	-0.849798	0.237216	3.58238	0.000340477	0.00910002
FBgn0034394	CG15096	uncharacterized protein	700.453	-0.849662	0.237052	3.58429	0.000338001	0.00908241
FBgn0039107	CG10300	uncharacterized protein	70.2228	-0.831976	0.218575	3.80637	0.000141022	0.00476236
FBgn0043470	lambdaTry	lambdaTry	1000.29	-0.809715	0.183469	4.41337	1.02e-05	0.000754296
FBgn0000479	dnc	dunce	568.004	-0.7895	0.186992	4.2221	2.42e-05	0.00140662
FBgn0030946	CG6659	uncharacterized protein	264.206	-0.784963	0.217084	3.61594	0.000299256	0.00845993
FBgn0035670	CG10472	uncharacterized protein	12010.6	-0.772407	0.210285	3.67314	0.000239588	0.00725735
FBgn0052068	Adi1	Acireductone dioxygenase 1	222.891	-0.766442	0.202301	3.78862	0.000151488	0.00494859
FBgn0026428	HDAC6	Histone deacetylase 6	292.234	-0.76351	0.186496	4.09398	4.24e-05	0.00205277
FBgn0030594	fiz	fezzik	1204.25	-0.74945	0.211173	3.54899	0.00038671	0.00991168
FBgn0036837	CG18135	uncharacterized protein	145.897	-0.74746	0.174734	4.27771	1.89e-05	0.00118694
FBgn0010100	mAcon1	Mitochondrial aconitase 1	490.911	-0.739963	0.159818	4.63004	3.66e-06	0.000320576
FBgn0036576	CG5151	uncharacterized protein	286	-0.714057	0.164908	4.33002	1.49e-05	0.000992512
FBgn0036824	CG3902	uncharacterized protein	124.756	-0.711141	0.198173	3.58849	0.000332603	0.00908241
FBgn0263773	fok	fledgling of Klp38B	1329.71	-0.692548	0.178632	3.87696	0.000105769	0.00409792
FBgn0004169	up	upheld	680.625	-0.691574	0.16568	4.17416	2.99e-05	0.00162486
FBgn0284257	Ttd14	TRPL translocation defect 14	184.889	-0.669157	0.174836	3.82734	0.000129538	0.00452748
FBgn0028397	Tob	Tob	188.656	-0.664832	0.173474	3.83245	0.000126875	0.00449731
FBgn0265512	mlt	mulet	312.396	-0.654827	0.180941	3.619	0.000295743	0.00844643
FBgn0038294	Mf	Myofilin	1133.81	-0.650905	0.173972	3.74144	0.000182969	0.00582469
FBgn0027779	VhaSFD	Vacuolar H[+]-ATPase SFD subunit	685.063	-0.63507	0.141837	4.47748	7.55e-06	0.000571976
FBgn0032839	AANATL3	Arylalkylamine N-acetyltransferase-like 3	369.488	-0.627633	0.172353	3.64155	0.000271003	0.00778434
FBgn0005671	Vha55	Vacuolar H[+]-ATPase 55kD subunit	1393.02	-0.623769	0.134062	4.65283	3.27e-06	0.00029222
FBgn0035926	Acbp5	Acyl-CoA binding protein 5	6355.75	-0.623739	0.15015	4.15409	3.27e-05	0.00171817
FBgn0030668	CG8128	uncharacterized protein	161.484	-0.619372	0.1739	3.56167	0.000368509	0.00953292

## Sheet: Ai vs Ctrl (Up in Ai)
Geneid	SYMBOL	GENENAME	baseMean	log2FoldChange	lfcSE	stat	pvalue	padj
FBgn0266405	lncRNA:CR45045	long non-coding RNA:CR45045	21.2815	6.38567	1.07889	-5.91874	3.24e-09	5.34e-07
FBgn0041579	AttC	Attacin-C	24.8714	6.2335	1.01587	-6.13615	8.45e-10	1.7e-07
FBgn0034407	DptB	Diptericin B	28.642	6.07397	1.01586	-5.97912	2.24e-09	4.06e-07
FBgn0010388	Dro	Drosocin	105.247	5.9857	0.834802	-7.17021	7.49e-13	5.81e-10
FBgn0033593	Listericin	listericin	89.4897	5.7659	1.03763	-5.5568	2.75e-08	4.03e-06
FBgn0014865	Mtk	Metchnikowin	79.3558	5.2318	0.812447	-6.43956	1.2e-10	3.42e-08
FBgn0004240	DptA	Diptericin A	50.6512	5.12606	1.35115	-3.79384	0.00014834	0.00533801
FBgn0043576	PGRP-SC1a	Peptidoglycan recognition protein SC1a	319.968	3.03956	0.658144	-4.61838	3.87e-06	0.00026689
FBgn0085256	CG34227	uncharacterized protein	42.8245	2.88592	0.409129	-7.05383	1.74e-12	1.05e-09
FBgn0034647	pirk	poor Imd response upon knock-in	227.549	2.83874	0.200196	-14.1798	1.22e-45	6.63e-42
FBgn0010222	Nmdmc	NAD-dependent methylenetetrahydrofolate dehydrogenase	24.1999	2.34476	0.418121	-5.60784	2.05e-08	3.27e-06
FBgn0039768	CG15533	uncharacterized protein	252.263	2.23389	0.409247	-5.45855	4.8e-08	6.52e-06
FBgn0033327	PGRP-SC1b	Peptidoglycan recognition protein SC1b	738.657	2.10125	0.349263	-6.01626	1.78e-09	3.46e-07
FBgn0035006	CG4563	uncharacterized protein	48.3478	2.03202	0.319074	-6.36849	1.91e-10	5.07e-08
FBgn0040653	IM4	Immune induced molecule 4	214.934	1.75889	0.387468	-4.53945	5.64e-06	0.0003646
FBgn0022355	Tsf1	Transferrin 1	30.7125	1.73327	0.474726	-3.65109	0.00026113	0.0082593
FBgn0033294	Mal-A4	Maltase A4	517.632	1.71435	0.17999	-9.52471	1.66e-21	3e-18
FBgn0261675	Npc1b	Niemann-Pick type C-1b	291.18	1.68602	0.391038	-4.31166	1.62e-05	0.0008962
FBgn0035189	CG9119	uncharacterized protein	714.295	1.64653	0.245166	-6.71597	1.87e-11	8.45e-09
FBgn0085232	CG34203	uncharacterized protein	124.336	1.57077	0.226869	-6.9237	4.4e-12	2.39e-09
FBgn0086254	CG6084	uncharacterized protein	1176.47	1.5632	0.202953	-7.70227	1.34e-14	1.45e-11
FBgn0030737	NA	NA	230.402	1.4784	0.240484	-6.14758	7.87e-10	1.64e-07
FBgn0035089	Phk-3	Pherokine 3	156.581	1.47757	0.347527	-4.25167	2.12e-05	0.00110785
FBgn0028533	CG7953	uncharacterized protein	3366.34	1.46861	0.155714	-9.43147	4.04e-21	5.49e-18
FBgn0029932	CG4607	uncharacterized protein	296.336	1.4622	0.23303	-6.27473	3.5e-10	8.64e-08
FBgn0040532	CG8369	uncharacterized protein	59.9724	1.44665	0.280884	-5.15035	2.6e-07	2.72e-05
FBgn0031033	CG14219	uncharacterized protein	67.856	1.44344	0.380488	-3.79366	0.00014844	0.00533801
FBgn0038098	CG7381	uncharacterized protein	411.691	1.43273	0.373639	-3.83452	0.00012581	0.00464731
FBgn0037906	PGRP-LB	Peptidoglycan recognition protein LB	639.542	1.42105	0.130965	-10.8506	1.98e-27	5.38e-24
FBgn0051148	Gba1a	Glucocerebrosidase 1a	836.269	1.40131	0.325859	-4.30037	1.71e-05	0.00091672
FBgn0028532	CG7968	uncharacterized protein	409.542	1.36739	0.206702	-6.61527	3.71e-11	1.26e-08
FBgn0035358	CG14949	uncharacterized protein	210.468	1.33857	0.248955	-5.37673	7.59e-08	9.5e-06
FBgn0263080	CG43348	uncharacterized protein	860.07	1.32163	0.2589	-5.1048	3.31e-07	3.39e-05
FBgn0033999	CG8093	uncharacterized protein	419.805	1.31797	0.266666	-4.94238	7.72e-07	7.23e-05
FBgn0028920	CG8997	uncharacterized protein	5241.71	1.30415	0.178762	-7.29546	2.98e-13	2.69e-10
FBgn0010043	GstD7	Glutathione S transferase D7	159.208	1.30225	0.319514	-4.07571	4.59e-05	0.00209324
FBgn0037607	CG8036	uncharacterized protein	669.075	1.29315	0.200078	-6.46325	1.02e-10	3.09e-08
FBgn0037140	SLC22A	SLC22A family member	139.499	1.27701	0.286909	-4.45095	8.55e-06	0.00053359
FBgn0036764	CG5535	uncharacterized protein	106.267	1.27228	0.232201	-5.47919	4.27e-08	5.95e-06
FBgn0028534	CG7916	uncharacterized protein	3634.29	1.25509	0.188715	-6.6507	2.92e-11	1.06e-08
FBgn0027601	pdgy	pudgy	46.7557	1.24898	0.289801	-4.30981	1.63e-05	0.0008962
FBgn0033981	Cyp6a21	Cyp6a21	1927.71	1.24839	0.313035	-3.98803	6.66e-05	0.00278285
FBgn0040349	CG3699	uncharacterized protein	370.319	1.23641	0.238233	-5.18992	2.1e-07	2.24e-05
FBgn0035476	CG12766	uncharacterized protein	195.078	1.22483	0.231756	-5.285	1.26e-07	1.39e-05
FBgn0002571	Mal-A3	Maltase A3	286.121	1.20639	0.247955	-4.86534	1.14e-06	0.00010516
FBgn0014903	CG14630	uncharacterized protein	42.2315	1.19868	0.30324	-3.95291	7.72e-05	0.00310546
FBgn0034470	Obp56d	Odorant-binding protein 56d	115.273	1.19579	0.310557	-3.85047	0.00011789	0.00438954
FBgn0038412	Zip89B	Zinc/iron regulated transporter-related protein 89B	55.1831	1.19468	0.275253	-4.34031	1.42e-05	0.00082189
FBgn0032283	CG7296	uncharacterized protein	75.2842	1.19304	0.27341	-4.36355	1.28e-05	0.00075529
FBgn0040759	CG13177	uncharacterized protein	161.257	1.19296	0.279014	-4.27561	1.91e-05	0.00101474
FBgn0033792	CG13325	uncharacterized protein	138.048	1.13527	0.237567	-4.77873	1.76e-06	0.00013883
FBgn0023477	Taldo	Transaldolase	981.899	1.13092	0.209851	-5.38919	7.08e-08	9.15e-06
FBgn0004057	Zw	Zwischenferment	168.626	1.11861	0.224704	-4.97817	6.42e-07	6.22e-05
FBgn0063497	GstE3	Glutathione S transferase E3	780.059	1.11696	0.238398	-4.68528	2.8e-06	0.00020241
FBgn0040609	CG3348	uncharacterized protein	429.124	1.11174	0.258319	-4.30374	1.68e-05	0.00091192
FBgn0004654	Pgd	Phosphogluconate dehydrogenase	518.156	1.09936	0.207672	-5.29376	1.2e-07	1.38e-05
FBgn0031418	CG3609	uncharacterized protein	712.596	1.09028	0.163864	-6.65356	2.86e-11	1.06e-08
FBgn0029766	CG15784	uncharacterized protein	7366.63	1.03348	0.27566	-3.7491	0.00017747	0.00616751
FBgn0003074	Pgi	Phosphoglucose isomerase	654.195	1.00139	0.20891	-4.79338	1.64e-06	0.00013096
FBgn0033153	Gadd45	Growth arrest and DNA damage-inducible 45	123.349	1.00052	0.230709	-4.3367	1.45e-05	0.00082672
FBgn0036419	CG13482	uncharacterized protein	1193.32	0.97571	0.23493	-4.15319	3.28e-05	0.00163337
FBgn0031910	CG15818	uncharacterized protein	432.664	0.970318	0.238878	-4.06198	4.87e-05	0.00220051
FBgn0040309	Jafrac1	thioredoxin peroxidase 1	1969.94	0.96785	0.220759	-4.3842	1.16e-05	0.00070236
FBgn0053116	CG33116	uncharacterized protein	142.278	0.914004	0.250185	-3.65332	0.00025887	0.0082593
FBgn0034999	Fatp3	Fatty acid transport protein 3	184.306	0.905507	0.214076	-4.22985	2.34e-05	0.00118672
FBgn0052512	CG32512	uncharacterized protein	551.447	0.872824	0.179633	-4.85892	1.18e-06	0.00010681
FBgn0032387	CG16965	uncharacterized protein	322.462	0.859802	0.177696	-4.8386	1.31e-06	0.00011094
FBgn0001098	Gdh	Glutamate dehydrogenase	146.764	0.822019	0.176694	-4.65222	3.28e-06	0.00023157
FBgn0031561	IM33	Immune induced molecule 33	1358.56	0.818989	0.20639	-3.96817	7.24e-05	0.002957
FBgn0029826	CG6041	uncharacterized protein	374.91	0.806207	0.181764	-4.43547	9.19e-06	0.00056052
FBgn0002719	Men	Malic enzyme	308.099	0.799734	0.17583	-4.54834	5.41e-06	0.00035374
FBgn0040070	Trx-2	thioredoxin-2	858.985	0.787383	0.192345	-4.09359	4.25e-05	0.0020231
FBgn0036760	CG5567	uncharacterized protein	184.203	0.777208	0.190509	-4.07964	4.51e-05	0.00207562
FBgn0085227	CG34198	uncharacterized protein	376.555	0.769525	0.193208	-3.98288	6.81e-05	0.00282218
FBgn0015037	Cyp4p1	Cytochrome P450-4p1	656.567	0.753761	0.1923	-3.91971	8.87e-05	0.00349965
FBgn0050410	Rpi	Ribose-5-phosphate isomerase	462.28	0.750436	0.194909	-3.85019	0.00011802	0.00438954
FBgn0038376	Hmt-1	Heavy metal tolerance factor 1	224.923	0.746834	0.204294	-3.65569	0.00025649	0.00824122
FBgn0032889	CG9331	uncharacterized protein	798.6	0.741105	0.197739	-3.7479	0.00017832	0.00616751
FBgn0052641	CG32641	uncharacterized protein	115.62	0.733288	0.203622	-3.60123	0.00031672	0.00994093
FBgn0086355	Tpi	Triose phosphate isomerase	731.56	0.705561	0.189846	-3.71649	0.00020201	0.00668853
FBgn0031263	Tspo	Translocator protein	3652.43	0.705277	0.180211	-3.91363	9.09e-05	0.00355179
FBgn0001186	Hex-A	Hexokinase A	1714.48	0.690026	0.116374	-5.92938	3.04e-09	5.16e-07
FBgn0031580	CG15423	uncharacterized protein	544.043	0.659675	0.129409	-5.0976	3.44e-07	3.46e-05
FBgn0000064	Ald1	Aldolase 1	4554.9	0.651336	0.162431	-4.00992	6.07e-05	0.00259695
FBgn0034248	CG14483	uncharacterized protein	290.721	0.633626	0.15284	-4.14568	3.39e-05	0.00167249
FBgn0037468	CG1943	uncharacterized protein	217.046	0.597684	0.163281	-3.66047	0.00025176	0.0081371

## Sheet: Ai vs Ctrl (Down in Ai)
Geneid	SYMBOL	GENENAME	baseMean	log2FoldChange	lfcSE	stat	pvalue	padj
FBgn0039472	CG17192	uncharacterized protein	135.791	-3.36508	0.470696	7.14917	8.73e-13	5.93e-10
FBgn0085358	Diedel3	Diedel 3	2846.77	-3.29391	0.717997	4.58764	4.48e-06	0.00030051
FBgn0023197	Jon74E	Jonah 74E	1857.25	-2.84667	0.638432	4.45884	8.24e-06	0.00052029
FBgn0038873	CG5892	uncharacterized protein	36.433	-2.82132	0.519863	5.42705	5.73e-08	7.59e-06
FBgn0004425	LysB	Lysozyme B	652.888	-2.72881	0.644457	4.23427	2.29e-05	0.00117457
FBgn0010425	epsilonTry	epsilonTrypsin	3018.88	-2.4439	0.391818	6.23734	4.45e-10	1.05e-07
FBgn0004427	LysD	Lysozyme D	5716.83	-2.42192	0.557203	4.34657	1.38e-05	0.0008074
FBgn0034553	CG9993	uncharacterized protein	32.0693	-2.37442	0.447017	5.3117	1.09e-07	1.28e-05
FBgn0020906	Jon25Bi	Jonah 25Bi	5579.46	-2.27601	0.519936	4.37748	1.2e-05	0.00071639
FBgn0004428	LysE	Lysozyme E	137.539	-2.18307	0.455153	4.79634	1.62e-06	0.00013096
FBgn0037782	Npc2d	Niemann-Pick type C-2d	480.827	-2.11581	0.313733	6.74398	1.54e-11	7.61e-09
FBgn0052283	Drsl3	Drosomycin-like 3	44.0276	-2.05142	0.505576	4.0576	4.96e-05	0.00220673
FBgn0004426	LysC	Lysozyme C	94.444	-2.05141	0.499502	4.10692	4.01e-05	0.00192683
FBgn0038652	CG7720	uncharacterized protein	133.614	-1.97349	0.304727	6.47627	9.4e-11	3e-08
FBgn0039342	CG5107	uncharacterized protein	2163.05	-1.88623	0.381153	4.94876	7.47e-07	7.12e-05
FBgn0030098	CG12057	uncharacterized protein	3216.69	-1.8298	0.340483	5.37414	7.69e-08	9.5e-06
FBgn0000565	Eip71CD	Ecdysone-induced protein 28/29kD	135.569	-1.78688	0.376468	4.74642	2.07e-06	0.00015615
FBgn0250815	Jon65Aiv	Jonah 65Aiv	18812.1	-1.7743	0.287054	6.18104	6.37e-10	1.38e-07
FBgn0039471	CG6295	uncharacterized protein	1849.38	-1.77388	0.295526	6.00245	1.94e-09	3.64e-07
FBgn0062412	Ctr1B	Copper transporter 1B	1495.93	-1.70866	0.255453	6.68876	2.25e-11	9.4e-09
FBgn0010357	betaTry	betaTrypsin	16465.9	-1.67882	0.300109	5.59402	2.22e-08	3.44e-06
FBgn0267164	asRNA:CR45604	antisense RNA:CR45604	77.4366	-1.67444	0.427268	3.91893	8.89e-05	0.00349965
FBgn0039777	Jon99Fii	Jonah 99Fii	5898.16	-1.65718	0.266079	6.22817	4.72e-10	1.07e-07
FBgn0020508	Ag5r2	Antigen 5-related 2	1189.61	-1.65299	0.341888	4.83489	1.33e-06	0.00011129
FBgn0050025	CG30025	uncharacterized protein	36.0167	-1.64439	0.403038	4.08	4.5e-05	0.00207562
FBgn0038484	CG5246	uncharacterized protein	183.71	-1.61686	0.373562	4.32822	1.5e-05	0.00085025
FBgn0034552	CG17999	uncharacterized protein	42.8608	-1.54864	0.331367	4.6735	2.96e-06	0.00021156
FBgn0039778	Jon99Fi	Jonah 99Fi	1286.38	-1.54501	0.342234	4.51448	6.35e-06	0.00040549
FBgn0034582	Cht9	Chitinase 9	476.499	-1.53804	0.241666	6.36434	1.96e-10	5.07e-08
FBgn0036116	CG7888	uncharacterized protein	32.3477	-1.53499	0.426491	3.59912	0.00031929	0.00996411
FBgn0031703	CG12512	uncharacterized protein	27.9909	-1.47469	0.366379	4.02505	5.7e-05	0.00245486
FBgn0035619	Alp10	Alkaline phosphatase 10	734.374	-1.4386	0.241414	5.95904	2.54e-09	4.44e-07
FBgn0033774	CG12374	uncharacterized protein	10784.7	-1.42934	0.35337	4.04489	5.23e-05	0.00231092
FBgn0035620	Alp9	Alkaline phosphatase 9	1142.08	-1.42376	0.269119	5.29044	1.22e-07	1.38e-05
FBgn0027611	LManII	Lysosomal alpha-mannosidase II	1001.81	-1.41931	0.307372	4.61755	3.88e-06	0.00026689
FBgn0259748	CG42397	uncharacterized protein	2279.28	-1.4118	0.256416	5.50588	3.67e-08	5.25e-06
FBgn0003357	Jon99Ciii	Jonah 99Ciii	11546.8	-1.40352	0.298464	4.70248	2.57e-06	0.0001886
FBgn0051810	CG31810	uncharacterized protein	53.0971	-1.38947	0.376029	3.69511	0.00021979	0.00714662
FBgn0035665	Jon65Aiii	Jonah 65Aiii	21600.3	-1.38926	0.266156	5.21973	1.79e-07	1.95e-05
FBgn0036024	CG18180	uncharacterized protein	6196.98	-1.38768	0.324815	4.27222	1.94e-05	0.00102031
FBgn0034588	CG9394	uncharacterized protein	228.946	-1.34831	0.284904	4.7325	2.22e-06	0.00016496
FBgn0003358	Jon99Ci	Jonah 99Ci	542.766	-1.33444	0.324533	4.11188	3.92e-05	0.00191982
FBgn0040060	yip7	yippee interacting protein 7	14162.4	-1.32726	0.289188	4.58959	4.44e-06	0.00030051
FBgn0034612	CG10505	uncharacterized protein	28.4357	-1.31348	0.350062	3.75215	0.00017533	0.00614205
FBgn0054026	CG34026	uncharacterized protein	1026.59	-1.21393	0.295483	4.10828	3.99e-05	0.00192683
FBgn0003356	Jon99Cii	Jonah 99Cii	11721.8	-1.19019	0.318711	3.73438	0.00018817	0.00638619
FBgn0053346	CG33346	uncharacterized protein	128.517	-1.188	0.317995	3.7359	0.00018704	0.00638619
FBgn0036381	CG8745	uncharacterized protein	248.844	-1.17147	0.241364	4.85355	1.21e-06	0.00010726
FBgn0011555	thetaTry	thetaTrypsin	929.201	-1.17055	0.294524	3.97439	7.06e-05	0.00290255
FBgn0010497	dmGlut	Dietary and metabolic glutamate transporter	258.05	-1.14093	0.264615	4.31167	1.62e-05	0.0008962
FBgn0038790	MtnC	Metallothionein C	1308.32	-1.13799	0.29862	3.81083	0.0001385	0.00504744
FBgn0035661	CG10477	uncharacterized protein	630.577	-1.12774	0.302557	3.72738	0.00019348	0.00648531
FBgn0029828	CG6067	uncharacterized protein	77.3266	-1.11632	0.277068	4.02906	5.6e-05	0.00244834
FBgn0039107	CG10300	uncharacterized protein	70.2228	-1.09031	0.22604	4.82355	1.41e-06	0.00011603
FBgn0033782	sug	sugarbabe	270.375	-1.07327	0.241816	4.43838	9.06e-06	0.00055929
FBgn0030946	CG6659	uncharacterized protein	264.206	-1.06098	0.219226	4.83968	1.3e-06	0.00011094
FBgn0003863	alphaTry	alphaTrypsin	30470.2	-1.04463	0.250938	4.1629	3.14e-05	0.00157991
FBgn0037612	CG8112	uncharacterized protein	67.1195	-1.03371	0.261436	3.95398	7.69e-05	0.00310546
FBgn0032144	CG17633	uncharacterized protein	3544.51	-1.00636	0.255724	3.93534	8.31e-05	0.00331699
FBgn0040153	l(1)G0469	lethal (1) G0469	1017.31	-0.975792	0.174855	5.58059	2.4e-08	3.62e-06
FBgn0034808	CG9896	uncharacterized protein	398.877	-0.958668	0.180119	5.3224	1.02e-07	1.24e-05
FBgn0000723	FER	FER tyrosine kinase	108.227	-0.958069	0.248467	3.85592	0.0001153	0.00434766
FBgn0039509	bigmax	bigmax	138.275	-0.949028	0.250537	3.78798	0.00015188	0.00539023
FBgn0040636	CG13255	uncharacterized protein	238.914	-0.945632	0.234791	4.02755	5.64e-05	0.00244834
FBgn0032727	CG10623	uncharacterized protein	174.44	-0.913135	0.23549	3.8776	0.00010549	0.00403403
FBgn0036428	Gbs-70E	Glycogen binding subunit 70E	76.3154	-0.875402	0.23091	3.7911	0.00014998	0.0053579
FBgn0033631	Sod3	Superoxide dismutase 3	107.631	-0.870397	0.1833	4.74849	2.05e-06	0.00015615
FBgn0051259	CG31259	uncharacterized protein	168.315	-0.85383	0.219076	3.89741	9.72e-05	0.003771
FBgn0035718	CG14820	uncharacterized protein	216.425	-0.846584	0.199275	4.24832	2.15e-05	0.0011138
FBgn0030688	CG8952	uncharacterized protein	854.141	-0.830071	0.173953	4.77182	1.83e-06	0.00014162
FBgn0033665	Zip48C	Zinc/iron regulated transporter-related protein 48C	136.86	-0.821544	0.212905	3.85874	0.00011397	0.00432774
FBgn0031143	CG1532	uncharacterized protein	142.412	-0.811447	0.203363	3.99014	6.6e-05	0.00277964
FBgn0052656	Muc11A	Mucin 11A	770.902	-0.808118	0.211503	3.82083	0.000133	0.00487982
FBgn0036576	CG5151	uncharacterized protein	286	-0.806265	0.166185	4.8516	1.22e-06	0.00010726
FBgn0036996	mag	magro	1837.95	-0.805914	0.216775	3.71775	0.000201	0.00668853
FBgn0027556	CG4928	uncharacterized protein	4090.68	-0.752176	0.164771	4.56499	5e-06	0.00033079
FBgn0028950	CG15255	uncharacterized protein	1182.78	-0.731722	0.180219	4.06018	4.9e-05	0.00220051
FBgn0034406	Jheh3	Juvenile hormone epoxide hydrolase 3	401.803	-0.719624	0.141921	5.07058	3.97e-07	3.92e-05
FBgn0031170	ABCA	ATP binding cassette subfamily A	202.993	-0.659979	0.178131	3.70502	0.00021137	0.00691412
FBgn0028397	Tob	Tob	188.656	-0.635809	0.174165	3.65061	0.00026162	0.0082593
FBgn0053113	Rtnl1	Reticulon-like1	318.01	-0.604744	0.155487	3.88934	0.00010052	0.00387091
