# Supplementary material for: Recognition of commensal bacterial peptidoglycans defines Drosophila gut homeostasis and lifespan
Source: PLoS Genet. 2023 Apr 6;19(4):e1010709. doi: 10.1371/journal.pgen.1010709 (PMC10112789; doi:10.1371/journal.pgen.1010709)
Supplement: S2 Table — (XLSX) [file pgen.1010709.s008.xlsx]

## Sheet: Lsi vs Ctrl (Up in Lsi)
Category	Term	Count	%	PValue	Genes	List Total	Pop Hits	Pop Total	Fold Enrichment	Bonferroni	Benjamini	FDR
GOTERM_BP_DIRECT	GO:0061060~negative regulation of peptidoglycan recognition protein signaling pathway	4	8.88889	0.00011464	FBGN0037906, FBGN0043576, FBGN0034647, FBGN0033327	36	30	10945	40.537	0.00856163	0.00859799	0.00813943
GOTERM_BP_DIRECT	GO:0002814~negative regulation of biosynthetic process of antibacterial peptides active against Gram-negative bacteria	3	6.66667	0.000274835	FBGN0037906, FBGN0043576, FBGN0033327	36	8	10945	114.01	0.0204044	0.0103063	0.00975663
GOTERM_BP_DIRECT	GO:0009253~peptidoglycan catabolic process	3	6.66667	0.000882509	FBGN0037906, FBGN0043576, FBGN0033327	36	14	10945	65.1488	0.0640726	0.0220627	0.020886
GOTERM_BP_DIRECT	GO:0005975~carbohydrate metabolic process	4	8.88889	0.0032908	FBGN0033294, FBGN0032387, FBGN0001258, FBGN0022700	36	94	10945	12.9374	0.219029	0.0617025	0.0584117
GOTERM_BP_DIRECT	GO:0006749~glutathione metabolic process	3	6.66667	0.00902309	FBGN0063497, FBGN0050022, FBGN0034401	36	45	10945	20.2685	0.493283	0.127744	0.120931
GOTERM_BP_DIRECT	GO:0050830~defense response to Gram-positive bacterium	3	6.66667	0.0102195	FBGN0037906, FBGN0043576, FBGN0033327	36	48	10945	19.0017	0.537174	0.127744	0.120931
GOTERM_BP_DIRECT	GO:0050766~positive regulation of phagocytosis	2	4.44444	0.025306	FBGN0043576, FBGN0033327	36	8	10945	76.0069	0.853741	0.271135	0.256675
GOTERM_BP_DIRECT	GO:0045087~innate immune response	3	6.66667	0.0520017	FBGN0037906, FBGN0043576, FBGN0033327	36	115	10945	7.93116	0.981779	0.487516	0.461515
GOTERM_BP_DIRECT	GO:0006096~glycolytic process	2	4.44444	0.0829398	FBGN0001092, FBGN0003071	36	27	10945	22.5206	0.998487	0.691165	0.654303

## Sheet: Lsi vs Ctrl (Down in Lsi)
Category	Term	Count	%	PValue	Genes	List Total	Pop Hits	Pop Total	Fold Enrichment	Bonferroni	Benjamini	FDR
GOTERM_BP_DIRECT	GO:0006508~proteolysis	29	23.2	3.40873e-17	FBGN0035781, FBGN0035661, FBGN0020906, FBGN0250815, FBGN0035665, FBGN0010425, FBGN0038484, FBGN0035670, FBGN0039777, FBGN0032144, FBGN0015001, FBGN0003358, FBGN0003356, FBGN0030688, FBGN0003357, FBGN0051343, FBGN0010357, FBGN0033774, FBGN0032049, FBGN0035678, FBGN0031653, FBGN0012037, FBGN0043470, FBGN0031930, FBGN0259998, FBGN0040060, FBGN0010358	98	435	10945	7.44558	6.13571e-15	6.13571e-15	6.13571e-15
GOTERM_BP_DIRECT	GO:0006013~mannose metabolic process	4	3.2	7.74088e-05	FBGN0027611, FBGN0032253, FBGN0032068, FBGN0032069	98	10	10945	44.6735	0.0138375	0.00696679	0.00696679
GOTERM_BP_DIRECT	GO:0016042~lipid catabolic process	5	4	0.0045689	FBGN0031533, FBGN0036996, FBGN0039472, FBGN0039471, FBGN0039470	98	76	10945	7.34761	0.561452	0.274134	0.274134
GOTERM_BP_DIRECT	GO:0016311~dephosphorylation	4	3.2	0.00925912	FBGN0035619, FBGN0035620, FBGN0026061, FBGN0033423	98	49	10945	9.11703	0.81258	0.41666	0.41666
GOTERM_BP_DIRECT	GO:0009086~methionine biosynthetic process	2	1.6	0.0520223	FBGN0032727, FBGN0052068	98	6	10945	37.2279	0.999933	1	1
GOTERM_BP_DIRECT	GO:0046475~glycerophospholipid catabolic process	2	1.6	0.0520223	FBGN0034588, FBGN0036837	98	6	10945	37.2279	0.999933	1	1
GOTERM_BP_DIRECT	GO:1902600~hydrogen ion transmembrane transport	3	2.4	0.0880033	FBGN0005671, FBGN0038613, FBGN0027779	98	56	10945	5.98305	1	1	1

## Sheet: Ai vs Ctrl (Up in Ai)
Category	Term	Count	%	PValue	Genes	List Total	Pop Hits	Pop Total	Fold Enrichment	Bonferroni	Benjamini	FDR
GOTERM_BP_DIRECT	GO:0050830~defense response to Gram-positive bacterium	8	9.41176	5.68201e-09	FBGN0041579, FBGN0037906, FBGN0043576, FBGN0033593, FBGN0010388, FBGN0014865, FBGN0033327, FBGN0034407	60	48	10945	30.4028	8.12528e-07	8.12528e-07	7.44344e-07
GOTERM_BP_DIRECT	GO:0009617~response to bacterium	7	8.23529	1.13888e-07	FBGN0040653, FBGN0041579, FBGN0035089, FBGN0031561, FBGN0004240, FBGN0010388, FBGN0014865	60	44	10945	29.0208	1.62858e-05	8.14299e-06	7.45966e-06
GOTERM_BP_DIRECT	GO:0045087~innate immune response	8	9.41176	2.55658e-06	FBGN0040653, FBGN0041579, FBGN0037906, FBGN0043576, FBGN0004240, FBGN0010388, FBGN0014865, FBGN0033327	60	115	10945	12.6899	0.000365524	0.000121864	0.000111637
GOTERM_BP_DIRECT	GO:0006098~pentose-phosphate shunt	3	3.52941	0.000170223	FBGN0004654, FBGN0004057, FBGN0023477	60	4	10945	136.812	0.0240501	0.00608548	0.00557481
GOTERM_BP_DIRECT	GO:0019731~antibacterial humoral response	4	4.70588	0.000244062	FBGN0041579, FBGN0004240, FBGN0010388, FBGN0014865	60	23	10945	31.7246	0.034303	0.00698017	0.00639442
GOTERM_BP_DIRECT	GO:0006096~glycolytic process	4	4.70588	0.000396966	FBGN0086355, FBGN0001186, FBGN0000064, FBGN0003074	60	27	10945	27.0247	0.0551956	0.00904788	0.00828861
GOTERM_BP_DIRECT	GO:0006952~defense response	4	4.70588	0.000442903	FBGN0040653, FBGN0041579, FBGN0010388, FBGN0014865	60	28	10945	26.0595	0.0613843	0.00904788	0.00828861
GOTERM_BP_DIRECT	GO:0061060~negative regulation of peptidoglycan recognition protein signaling pathway	4	4.70588	0.000544711	FBGN0037906, FBGN0043576, FBGN0034647, FBGN0033327	60	30	10945	24.3222	0.0749569	0.00936813	0.00858199
GOTERM_BP_DIRECT	GO:0051156~glucose 6-phosphate metabolic process	3	3.52941	0.000589603	FBGN0004057, FBGN0001186, FBGN0003074	60	7	10945	78.1786	0.0808795	0.00936813	0.00858199
GOTERM_BP_DIRECT	GO:0002814~negative regulation of biosynthetic process of antibacterial peptides active against Gram-negative bacteria	3	3.52941	0.000783412	FBGN0037906, FBGN0043576, FBGN0033327	60	8	10945	68.4062	0.10602	0.0112028	0.0102627
GOTERM_BP_DIRECT	GO:0042593~glucose homeostasis	4	4.70588	0.00137131	FBGN0004654, FBGN0086355, FBGN0000064, FBGN0003074	60	41	10945	17.7967	0.178179	0.0178271	0.0163311
GOTERM_BP_DIRECT	GO:0008340~determination of adult lifespan	6	7.05882	0.00239936	FBGN0051148, FBGN0086355, FBGN0002719, FBGN0040309, FBGN0031263, FBGN0040070	60	174	10945	6.29023	0.290732	0.0274303	0.0251284
GOTERM_BP_DIRECT	GO:0009253~peptidoglycan catabolic process	3	3.52941	0.00249366	FBGN0037906, FBGN0043576, FBGN0033327	60	14	10945	39.0893	0.300255	0.0274303	0.0251284
GOTERM_BP_DIRECT	GO:0006959~humoral immune response	3	3.52941	0.00413499	FBGN0040653, FBGN0041579, FBGN0034407	60	18	10945	30.4028	0.447073	0.042236	0.0386917
GOTERM_BP_DIRECT	GO:0005975~carbohydrate metabolic process	4	4.70588	0.0140996	FBGN0033294, FBGN0002571, FBGN0032387, FBGN0023477	60	94	10945	7.76241	0.868742	0.134416	0.123136
GOTERM_BP_DIRECT	GO:0009052~pentose-phosphate shunt, non-oxidative branch	2	2.35294	0.0160862	FBGN0050410, FBGN0023477	60	3	10945	121.611	0.901631	0.143771	0.131706
GOTERM_BP_DIRECT	GO:0009051~pentose-phosphate shunt, oxidative branch	2	2.35294	0.0213915	FBGN0004654, FBGN0004057	60	4	10945	91.2083	0.954597	0.173852	0.159263
GOTERM_BP_DIRECT	GO:0050829~defense response to Gram-negative bacterium	4	4.70588	0.0218835	FBGN0033593, FBGN0004240, FBGN0010388, FBGN0014865	60	111	10945	6.57357	0.957747	0.173852	0.159263
GOTERM_BP_DIRECT	GO:0071218~cellular response to misfolded protein	2	2.35294	0.0371394	FBGN0052641	60	7	10945	52.119	0.995538	0.279523	0.256066
GOTERM_BP_DIRECT	GO:0050766~positive regulation of phagocytosis	2	2.35294	0.0423331	FBGN0043576, FBGN0033327	60	8	10945	45.6042	0.997941	0.302681	0.277282
GOTERM_BP_DIRECT	GO:0006094~gluconeogenesis	2	2.35294	0.0474992	FBGN0086355, FBGN0003074	60	9	10945	40.537	0.99905	0.323447	0.296305
GOTERM_BP_DIRECT	GO:0046949~fatty-acyl-CoA biosynthetic process	2	2.35294	0.0779258	FBGN0027601, FBGN0035006	60	15	10945	24.3222	0.999991	0.506518	0.464013

## Sheet: Ai vs Ctrl (Down in Ai)
Category	Term	Count	%	PValue	Genes	List Total	Pop Hits	Pop Total	Fold Enrichment	Bonferroni	Benjamini	FDR
GOTERM_BP_DIRECT	GO:0006508~proteolysis	24	30	1.03946e-16	FBGN0038484, FBGN0039778, FBGN0039777, FBGN0035661, FBGN0036024, FBGN0020906, FBGN0032144, FBGN0029828, FBGN0003358, FBGN0035718, FBGN0003356, FBGN0030688, FBGN0003357, FBGN0023197, FBGN0250815, FBGN0003863, FBGN0028950, FBGN0050025, FBGN0010357, FBGN0033774, FBGN0011555, FBGN0035665, FBGN0040060, FBGN0010425	65	435	10945	9.29019	1.02141e-14	9.56308e-15	9.56308e-15
GOTERM_BP_DIRECT	GO:0019835~cytolysis	3	3.75	0.00292747	FBGN0004428, FBGN0004427, FBGN0004425	65	14	10945	36.0824	0.236408	0.134664	0.134664
GOTERM_BP_DIRECT	GO:0008152~metabolic process	3	3.75	0.00658016	FBGN0004428, FBGN0004427, FBGN0004425	65	21	10945	24.0549	0.455221	0.201792	0.201792
GOTERM_BP_DIRECT	GO:0006633~fatty acid biosynthetic process	3	3.75	0.02836	FBGN0031703, FBGN0034553, FBGN0034552	65	45	10945	11.2256	0.929125	0.65228	0.65228
GOTERM_BP_DIRECT	GO:0010038~response to metal ion	2	2.5	0.0458474	FBGN0062412, FBGN0038790	65	8	10945	42.0962	0.98667	0.843593	0.843593
GOTERM_BP_DIRECT	GO:0016042~lipid catabolic process	3	3.75	0.0728134	FBGN0036996, FBGN0039472, FBGN0039471	65	76	10945	6.64676	0.999046	0.969015	0.969015
GOTERM_BP_DIRECT	GO:0042632~cholesterol homeostasis	2	2.5	0.0842622	FBGN0037612, FBGN0036996	65	15	10945	22.4513	0.999696	0.969015	0.969015
GOTERM_BP_DIRECT	GO:0046949~fatty-acyl-CoA biosynthetic process	2	2.5	0.0842622	FBGN0034553, FBGN0034552	65	15	10945	22.4513	0.999696	0.969015	0.969015
