# Supplementary material for: Recognition of commensal bacterial peptidoglycans defines Drosophila gut homeostasis and lifespan
Source: PLoS Genet. 2023 Apr 6;19(4):e1010709. doi: 10.1371/journal.pgen.1010709 (PMC10112789; doi:10.1371/journal.pgen.1010709)
Supplement: S1 Data — (XLSX) [file pgen.1010709.s009.xlsx]

## Sheet: Fig 1
Fig 1B	L.p	LOG10(CFU / mg food)		A.p	LOG10(CFU / mg food)			Number of families	1
	0h	3.62864		0h	2.17617			Number of comparisons per family	3
		2.79205			3.13294			Alpha	0.05
		3.01027			2.88838
	24h	5.7167		24h	4.8167			Sidak's multiple comparisons test	Mean Diff.	95.00% CI of diff.	Significant?	Summary	Adjusted P Value
		4.56711			4.57019			0h vs. 24h	-1.682	-3.096 to -0.2679	Yes	*	0.0226	A-B
		4.19255						0h vs. 24h	-1.961	-3.542 to -0.3801	Yes	*	0.0184	C-D
								24h vs. 24h	0.132	-1.449 to 1.713	No	ns	0.9923	B-D
								Test details	Mean 1	Mean 2	Mean Diff.	SE of diff.	n1	n2	t	DF
								0h vs. 24h	3.144	4.825	-1.682	0.4539	3	3	3.706	7
								0h vs. 24h	2.732	4.693	-1.961	0.5074	3	2	3.865	7
								24h vs. 24h	4.825	4.693	0.132	0.5074	3	2	0.2602	7
Fig 1D	name	no_subjects	days	std_err	95_ci	at_25	at_50	at_75	at_90	at_100	95_median_ci	at_inter_25	at_inter_50	at_inter_75	at_inter_90	at_inter_100
	Ctrl	106	64.1	0.94	62.26 ~ 65.95	57	69	72	72	-	66.0 ~ 66.0	56.32	66.75	69.91	71.61	76.2
	L.p	91	59.92	1.3	57.38 ~ 62.47	57	60	69	75	-	60.0 ~ 60.0	54.17	58.75	68.48	72.97	76
	Leu	107	65.55	1.04	63.52 ~ 67.59	60	69	72	75	-	69.0 ~ 69.0	57.75	68.38	71.91	74.55	76.33
	A.p	127	53.24	0.99	51.30 ~ 55.19	48	54	60	69	75	51.0 ~ 54.0	45.2	52.9	59.16	66.43	75
	Glu	109	51.11	1.15	48.86 ~ 53.36	45	54	60	63	75	51.0 ~ 51.0	42.11	52.28	57.23	62.66	75
	condition	chi	pvalue	corrected_pvalue
	Ctrl v.s. L.p	2.02	0.155	0.62
	Ctrl v.s. Leu	7.28	0.007	0.0279
	Ctrl v.s. A.p	61.83	0	0
	Ctrl v.s. Glu	71.99	0	0
	L.p v.s. Ctrl	2.02	0.155	0.62
	L.p v.s. Leu	11.8	0.0006	0.0024
	L.p v.s. A.p	26.89	2.2e-07	8.6e-07
	L.p v.s. Glu	35.07	3.2e-09	1.3e-08
	Leu v.s. Ctrl	7.28	0.007	0.0279
	Leu v.s. L.p	11.8	0.0006	0.0024
	Leu v.s. A.p	81.75	0	0
	Leu v.s. Glu	88.73	0	0
	A.p v.s. Ctrl	61.83	0	0
	A.p v.s. L.p	26.89	2.2e-07	8.6e-07
	A.p v.s. Leu	81.75	0	0
	A.p v.s. Glu	1.52	0.2182	0.8729
	Glu v.s. Ctrl	71.99	0	0
	Glu v.s. L.p	35.07	3.2e-09	1.3e-08
	Glu v.s. Leu	88.73	0	0
	Glu v.s. A.p	1.52	0.2182	0.8729
Fig 1E	name	no_subjects	days	std_err	95_ci	at_25	at_50	at_75	at_90	at_100	95_median_ci	at_inter_25	at_inter_50	at_inter_75	at_inter_90	at_inter_100
	Ctrl	124	63.35	1.4	60.60 ~ 66.09	51	69	76	80	80	66.0 ~ 69.0	50.67	67.29	73	76.9	80
	L.p	110	62.58	1.33	59.98 ~ 65.18	57	63	76	80	80	- ~ -	55.87	61.67	72.75	77.9	80
	A.p	118	54.68	1.24	52.25 ~ 57.10	51	57	63	66	76	57.0 ~ 57.0	50.81	55.83	61.88	65.83	76
	condition	chi	pvalue	corrected_pvalue
	Ctrl v.s. L.p	0.21	0.6488	1
	Ctrl v.s. A.p	51.19	0	0
	L.p v.s. Ctrl	0.21	0.6488	1
	L.p v.s. A.p	32.43	1.2e-08	2.5e-08
	A.p v.s. Ctrl	51.19	0	0
	A.p v.s. L.p	32.43	1.2e-08	2.5e-08
Fig 1F	Ctrl	L.p	A.p		Ordinary one-way ANOVA											day10	day41		Table Analyzed	Data 1
	0	11	9		Number of families	1										0	17
	4	2	9		Number of comparisons per family	3										4	15		Column B	day41
	0	5	11		Alpha	0.05										1	24		vs.	vs.
	0	0	30													4	16		Column A	day10
	0	4	39		Sidak's multiple comparisons test	Mean Diff.	95.00% CI of diff.	Significant?	Summary	Adjusted P Value						9	13
	0	4	13		Ctrl vs. L.p	-3.773	-16.20 to 8.659	No	ns	0.8343	A-B					0	24		Unpaired t test
	0	6	60		Ctrl vs. A.p	-15.34	-26.63 to -4.045	Yes	**	0.0051	A-C					7	18		P value	0.0013
	0	3	2		L.p vs. A.p	-11.57	-23.18 to 0.04930	No	ns	0.0513	B-C					2	22		P value summary	**
	0	7	1													3	65		Significantly different (P < 0.05)?	Yes
	1	3	10		Test details	Mean 1	Mean 2	Mean Diff.	SE of diff.	n1	n2	t	DF			0	65		One- or two-tailed P value?	Two-tailed
	3		8		Ctrl vs. L.p	0.7273	4.5	-3.773	4.943	11	10	0.7632	33			11	1		t, df	t=3.569, df=28
			2		Ctrl vs. A.p	0.7273	16.07	-15.34	4.491	11	15	3.416	33			1	9
			35		L.p vs. A.p	4.5	16.07	-11.57	4.619	10	15	2.504	33			0	4		How big is the difference?
			1														25		Mean of column A	3.231
			11														22		Mean of column B	21.29
																	15		Difference between means (B - A) ± SEM	18.06 ± 5.061
																	7		95% confidence interval	7.696 to 28.43
																			R squared (eta squared)	0.3127
																			F test to compare variances
																			F, DFn, Dfd	23.67, 16, 12
																			P value	<0.0001
																			P value summary	****
																			Significantly different (P < 0.05)?	Yes
																			Data analyzed
																			Sample size, column A	13
																			Sample size, column B	17
Fig 1G	Day9	Day22	Day41		Ordinary one-way ANOVA					Day6 (cm/5s)				Day35 (cm/5s)				Day6
	12.625	5.875	3.5		Number of families	1				Ctrl	L.p	A.p		Ctrl	L.p	A.p		Ordinary one-way ANOVA
	11.375	5.625	1.5		Number of comparisons per family	2				12.75	13.5	13.25		12.75	12.75	8.5		Number of families	1
	9	5.125	1.5		Alpha	0.05				10	12	9.875		12	9.5	4.125		Number of comparisons per family	2
	7.25	4.25	1.5							9.875	11	9.75		11.75	8.75	3.75		Alpha	0.05
	7	3.5	1		Sidak's multiple comparisons test	Mean Diff.	95.00% CI of diff.	Significant?		9.75	10.25	9.5		9.5	8.5	3.5
	6	3.25	0.875		Day9 vs. Day22	3.533	2.247 to 4.820	Yes		9.5	9.25	9.25		8.5	7.75	3.125		Sidak's multiple comparisons test	Mean Diff.	95.00% CI of diff.	Significant?	Summary	Adjusted P Value
	5.5	2.875	0.125		Day9 vs. Day41	4.262	2.925 to 5.598	Yes		9.5	7.75	9.125		7.125	7	2.875		Ctrl vs. L.p	0.1594	-1.633 to 1.952	No	ns	0.9746	A-B
	5	2.5	0.125							9	7.5	9		7.125	7	2.75		Ctrl vs. A.p	-0.8459	-2.667 to 0.9753	No	ns	0.5021	A-C
	5	2.25	0		Test details	Mean 1	Mean 2	Mean Diff.		8	7.5	8.5		6.5	6.875	2.5
	4.125	2	0		Day9 vs. Day22	4.903	1.37	3.533		8	7	7.5		6.5	6.5	2.25		Test details	Mean 1	Mean 2	Mean Diff.	SE of diff.	n1	n2	t	DF
	2.625	1.625	0		Day9 vs. Day41	4.903	0.641	4.262		7	7	7.25		5.25	6.5	2.125		Ctrl vs. L.p	4.684	4.525	0.1594	0.79	40	35	0.2017	105
	2.125	1.5	0							7	6	7.125		5.25	5.375	2		Ctrl vs. A.p	4.684	5.53	-0.8459	0.8027	40	33	1.054	105
	2	1	0							6	5.5	7		5	5.125	2
	1.875	0.75	0							6	5.5	6.5		5	5	1.875
	1.5	0.625	0							5.75	5.25	6		4.875	5	1.75		Day35
	1.125	0.5	0							5	5.125	6		4.5	5	1.5		Ordinary one-way ANOVA
	1	0.375	0							4.75	4	6		4.25	4.875	1.25		Number of families	1
	1	0	0							4.5	4	5.75		4	4.25	1		Number of comparisons per family	3
	0.75	0	0							4.5	3.875	5.5		3.625	4.25	1		Alpha	0.05
	0.125	0	0							4.375	3.75	5		3.5	4.25	1
	0	0	0							4.25	3.75	5		3.5	3.875	0.75		Sidak's multiple comparisons test	Mean Diff.	95.00% CI of diff.	Significant?	Summary	Adjusted P Value
	0	0	0							4	3.5	4.875		3.5	3.75	0.75		Ctrl vs. L.p	0.4253	-0.9955 to 1.846	No	ns	0.8516	A-B
	13.5	0	2.5							4	2.625	4.75		3.125	3.25	0.75		Ctrl vs. A.p	2.311	0.8518 to 3.770	Yes	***	0.0006	A-C
	12.5	0	2.375							3.875	2.625	4.5		2.75	2	0.5		L.p vs. A.p	1.886	0.4485 to 3.323	Yes	**	0.0056	B-C
	11	0	1.875							3.5	2.5	3		2.5	2	0.5
	10.25	0	1.5							3	1.875	2.75		2.5	2	0.5		Test details	Mean 1	Mean 2	Mean Diff.	SE of diff.	n1	n2	t	DF
	8.125	0	1.5							3	1.875	2.75		2	1.75	0.5		Ctrl vs. L.p	3.53	3.105	0.4253	0.5877	46	49	0.7237	136
	7.5	5.375	1.25							3	1.75	2		1.75	1.75	0.25		Ctrl vs. A.p	3.53	1.219	2.311	0.6037	46	44	3.829	136
	7	4.625	1.25							2.5	1.625	2		1.75	1.25	0.25		L.p vs. A.p	3.105	1.219	1.886	0.5946	49	44	3.172	136
	6	3.125	0.75							2.5	0.25	1.5		1.5	1.25	0
	5.125	2.5	0.75							2.25	0.25	1.5		1.25	1	0
	4	2.25	0.625							2	0	0		1.25	1	0
	2.625	1.25	0.5							2	0	0		1.125	0.75	0
	1.75	0.25	0							1.75	0	0		1.125	0.75	0
	0.125	0	0							1.5	0			1	0.75	0
	0	0	0							0.75	0			1	0.75	0
		0	0							0.75				1	0	0
		0	0							0.75				1	0	0
		0	0							0.5				1	0	0
		0								0.25				0.5	0	0
		0								0				0.25	0	0
		0												0	0	0
		0												0	0	0
		0												0	0	0
		0												0	0	0
		0												0	0
														0	0
															0
															0
															0

## Sheet: Fig S1
Fig S1A	sample	condition	1-MNA	4-Hydroxyproline	Acetylcholine	Adenine	Adenosine	Adenosine 3',5'-cyclic monophosphate	Alanine	Asparagine	Aspartic acid	Carnitine	Choline	Creatine	Cystine	Cytidine	Cytosine	Dimethylglycine	DOPA	FMN	Fumaric acid	GABA_4-Aminobutyric acid	Glutamine	Glycine	Guanosine	Hypoxanthine	Isoleucine	Kynurenic acid	Kynurenine	Lactate	L-Cystathionine	Leucine	Lysine	Malic acid	Methionine	Methionine sulfoxide	MTA	NAD	Niacin B3	Nicotinamide	Nicotinic acid	Ophthalmic acid	ornithine	Orotic acid	Oxidized glutathione	Pantothenic acid	Proline	S-Adenosylhomocysteine	SAM
	Ctrl1	Ctrl	0.717407	0.306481	0	15.4015	7.83519	0.900556	58.1306	15.3252	44.6991	0.943519	30.7502	3.4287	0.00277778	0.636667	0.390556	28.8009	0.210185	1.01167	45.105	51.8576	55.9556	13.3917	1.73463	0.619074	49.7581	0.0605556	0.0185185	28.4493	0.492037	95.1717	128.389	37.2276	20.6367	0.730556	25.475	6.70556	2.71389	44.4298	2.71963	7.33074	10.3863	1.96037	112.66	5.07574	75.3924	2.47852	0.0472222
	Ctrl2	Ctrl	0.832909	0.269455	0	13.5225	7.52945	0.847273	55.7856	14.6465	41.4725	0.907818	29.7204	3.90055	0.00127273	0.566182	0.369091	26.412	0.206545	0.889455	37.4873	48.0427	50.0169	11.86	1.55618	0.557818	46.6605	0.0485455	0.0254545	25.5638	0.450182	94.0962	127.672	38.71	35.9905	0.840909	23.0973	5.68436	2.38364	41.8822	2.34091	11.4413	8.52255	2.13364	99.7253	4.65073	72.364	2.11255	0.0554545
	Ctrl3	Ctrl	0.758421	0.24	0	13.1198	7.15702	0.885439	53.1989	13.6116	38.9495	0.923158	27.7747	3.42509	0.00175439	0.57	0.346842	25.9837	0.205789	0.723684	32.517	46.4154	45.9614	9.57895	1.2107	0.610526	42.393	0.0454386	0.0242105	20.7189	0.397719	87.2835	112.598	35.166	31.8886	0.779825	21.9198	4.76526	2.35667	40.6319	2.32982	10.6925	8.00772	1.74526	94.2091	4.96228	70.6626	1.86088	0.0480702
	Ctrl4	Ctrl	0.936585	0.298537	0	14.5749	9.84854	0.996829	70.8037	18.3917	53.6934	0.947805	31.4437	4.45341	0.00195122	0.769024	0.39439	28.7307	0.250488	0.963659	37.8149	55.5198	59.7959	14.4973	1.60293	0.757317	51.6039	0.0468293	0.0197561	24.1646	0.548537	101.675	140.107	42.5927	37.3227	1.02829	23.8549	6.26488	2.32829	52.2568	2.28	10.8849	11.161	2.35878	102.81	6.08049	92.53	2.02317	0.0631707
	L.p1	L.p	0.140213	0.356596	1.52298	2.84383	0.117872	0.821064	63.7345	17.8919	40.3157	0.968298	31.7709	3.26766	0.00574468	0.00638298	0.367872	28.7038	0.267872	0.982128	26.8306	51.2377	51.9396	18.1174	0.0908511	0.0425532	31.0104	0.0676596	0.0110638	2080.83	0.462128	74.5562	154.252	30.0136	9.88681	0.579574	2.59702	9.71894	47.6591	0.0774468	48.1498	7.50085	12.1838	1.6283	61.7809	7.37574	91.9179	1.50362	0.775745
	L.p2	L.p	0.0213115	0.257377	1.4382	1.13049	0.118033	0.887869	47.7749	12.8292	24.342	0.872295	26.7059	3.16525	0.00688525	0.00245902	0.358361	24.6434	0.20459	0.687377	13.4205	40.6651	36.039	11.7131	0.0606557	0.0588525	24.4867	0.0519672	0.0116393	1855.07	0.309836	65.6584	120.905	22.2044	6.85787	0.537213	0.00278688	10.1264	36.593	0.027377	37.4748	5.54344	6.8382	1.42836	46.4492	4.96148	68.4775	1.01459	1.16656
	L.p3	L.p	0.0439583	0.299583	1.49729	1.54083	0.143125	0.896875	58.4771	16.2098	31.0758	0.981042	31.9435	3.76833	0.00895833	0.003125	0.383125	29.0304	0.257083	0.937708	7.08125	49.5681	40.2183	13.6898	0.0697917	0.0347917	26.9675	0.0547917	0.0125	2153.77	0.337917	74.8027	144.124	30.4746	8.10958	0.625625	0.0139583	11.5983	43.5867	0.0566667	44.2488	6.46854	9.70604	1.68021	56.1229	5.20542	83.8883	1.215	1.56271
	L.p4	L.p	0.00241379	0.479655	2.27621	1.48862	0.172069	1.06172	91.859	24.4176	50.4883	0.944138	34.0841	5.15448	0.0131034	-0.00103448	0.463103	31.4855	0.332759	0.828966	13.5445	61.0579	60.9614	28.0034	0.0817241	0.0586207	33.6266	0.0589655	0.0062069	2877.35	0.532759	91.1862	182.81	45.0576	8.90448	0.952414	-1.92966	12.7793	48.8121	0.0334483	47.7338	15.491	19.1479	1.95483	60.7469	4.70655	133.814	0.870345	1.51172
	A.p1	A.p	0.344286	0.446071	0	12.9502	7.44071	0.798929	51.1096	17.4259	24.3916	0.99125	33.4079	3.60518	0.00267857	0.711071	0.329464	30.3546	0.244643	0.887679	19.2441	40.7921	65.7768	7.85982	1.62429	0.620893	49.1402	0.0573214	0.0105357	15.0139	0.35	92.0148	132.134	13.1518	34.5786	0.970357	22.0579	5.97107	27.2263	26.865	28.0364	8.42571	9.19696	3.75893	43.5293	4.97821	68.6664	2.14589	0.840179
	A.p2	A.p	0.363333	0.853939	0	15.0742	11.1715	0.904242	81.3845	27.8391	39.2658	0.970909	37.8842	4.31303	0.00363636	0.86697	0.367576	36.6212	0.313636	1.02485	27.3061	54.5818	99.2788	16.1167	1.88697	0.693636	52.4745	0.0648485	0.00484848	24.3652	0.667879	105.298	178.275	28.1745	36.4615	1.25697	23.6664	7.15485	35.7558	29.8391	35.0388	14.23	18.3042	5.07697	53.2921	5.93091	116.108	2.14727	1.11152
	A.p3	A.p	0.293036	0.346786	0	10.3166	6.92857	0.611429	48.2968	15.4034	23.522	0.711429	27.1889	2.87714	0.00232143	0.54625	0.247321	24.5804	0.1925	0.752321	16.1234	35.878	53.0546	6.80875	1.34732	0.465357	36.0293	0.0423214	0.00339286	8.53518	0.3275	75.9448	113.634	13.3789	26.4973	0.812143	17.3359	4.88089	19.9146	26.0693	20.4073	6.54036	8.91375	2.71446	35.0959	3.48786	68.4188	1.54089	0.663214
	A.p4	A.p	0.429167	0.546111	0	12.7314	10.6272	0.9025	72.405	22.4203	33.6947	0.891389	34.5956	4.38611	0.00222222	0.898333	0.364444	31.6322	0.294444	0.777778	21.4606	46.7339	72.4331	12.3361	1.68472	0.711389	51.8864	0.05	0.00777778	12.0678	0.491667	102.609	154.792	17.8494	35.8914	1.25444	19.8517	5.78	26.4117	32.0917	26.7639	11.8789	14.1447	3.66917	39.8886	5.47806	101.411	1.74083	0.630278
	Glu1	Glu	0.748	0.670286	0	12.3249	10.8214	0.880857	78.1246	28.2549	63.398	1.09371	41.0789	5.32	0.00257143	1.09029	0.441143	38.3417	0.299143	1.12171	23.1817	54.0389	114.703	12.6169	1.81057	0.481143	59.1574	0.0617143	0.0117143	29.7577	0.590571	123.935	160.917	82.6097	43.8046	1.19171	19.7186	5.93686	31.298	40.4403	30.8	13.8129	14.9531	2.44514	48.2294	6.24971	179.821	2.26457	0.540857
	Glu2	Glu	0.579211	0.529737	0	12.4013	9.91211	0.773421	71.6584	24.9318	55.5229	1.00447	38.9411	4.27079	0.00289474	1.17263	0.373947	35.9176	0.271316	0.828421	16.9724	49.9947	104.266	9.45868	1.31158	0.638158	48.4568	0.0602632	0.00947368	28.7197	0.487895	101.39	144.972	97.5729	36.4492	0.992368	18.2976	6.18579	30.2379	36.6489	30.2418	13.1861	12.1268	2.13263	37.4468	7.55947	166.398	2.12553	0.902632
	Glu3	Glu	0.6335	0.41925	0	10.3115	9.40275	0.7725	66.1162	21.0615	45.8518	0.94575	36.5883	4.851	0.002	0.88	0.38325	33.1808	0.26025	0.64875	10.007	45.3377	85.1185	7.28475	1.48925	0.684	50.6228	0.055	0.013	24.8828	0.356	108.496	129.906	80.0495	40.5787	1.11075	14.6095	5.27575	26.9795	32.4765	26.9773	11.8435	11.0288	1.858	39.4607	4.543	152.72	1.752	0.92825
	Glu4	Glu	0.613429	0.473429	0	11.3957	10.122	0.732571	73.8414	24.1266	52.8817	0.97	37.6971	4.90771	0.00314286	0.821429	0.387429	33.3529	0.253143	0.694571	13.38	48.8969	93.6463	9.46971	1.23514	0.683143	50.1786	0.0491429	0.0154286	22.232	0.443429	101.294	137.363	79.0989	39.2754	1.12257	17.1063	5.85143	24.7811	38.8243	24.9154	12.1963	12.646	2.18514	39.636	4.51429	163.676	1.864	0.285714
	Leu1	Leu	1.35839	0.540645	0	2.63419	1.63839	0.76871	95.1303	26.3403	93.4387	1.04161	38.6048	5.79677	0.00129032	0.033871	1.47097	36.2997	0.451935	1.08935	17.1597	64.2958	43.9777	29.3342	0.327419	0.234516	48.8729	0.0716129	0.0277419	2135.43	0.954516	105.465	171.467	37.9626	26.5048	1.31387	0.326452	8.67419	2.45968	67.0842	3.45871	9.61774	20.5542	1.10452	64.9616	7.0029	135.43	0.632903	0.286452
	Leu2	Leu	1.25687	0.351042	0	2.99604	2.46062	0.581458	60.6154	15.7517	54.9817	1.04438	33.1604	4.0775	0.001875	0.0972917	1.11938	30.0627	0.330417	0.92125	18.5408	51.071	28.734	14.7212	0.329583	0.167292	41.6696	0.05625	0.023125	1503.91	0.57	89.0665	126.098	36.3612	24.1615	0.9475	2.90792	6.91437	2.46875	47.5948	2.30229	12.3202	9.11333	0.528958	67.7202	4.52604	82.3506	0.848333	0.354583
	Leu3	Leu	1.10861	0.382778	0	2.42444	1.58361	0.5525	79.0456	20.01	72.0461	0.941667	32.9711	3.91722	0.00305556	0.0772222	1.17667	29.5069	0.353333	0.926389	16.4094	54.2583	32.8097	17.8542	0.31	0.161111	40.3864	0.0541667	0.0166667	1611.28	0.712778	91.16	137.969	42.0992	20.5914	0.956111	1.1275	7.22806	2.08194	57.6681	2.16389	7.95639	14.5211	0.75	52.695	5.57222	106.901	0.578056	0.286389
	Leu4	Leu	1.23647	0.384118	0	3.54529	2.76	0.605588	80.0965	20.3268	73.2376	0.913824	32.1771	4.65265	0.00352941	0.127059	1.05059	27.9156	0.345588	0.926176	13.6018	53.9344	38.5474	18.5762	0.482353	0.246176	38.8491	0.055	0.0235294	1373.85	0.683235	90.3026	137.299	41.8453	23.3053	1.02382	3.39559	5.44324	2.11706	58.6353	2.77882	8.10765	14.6885	0.420294	55.6088	5.63853	114.015	0.706765	0.142353
Fig S1B	name	no_subjects	days	std_err	95_ci	at_25	at_50	at_75	at_90	at_100	95_median_ci	at_inter_25	at_inter_50	at_inter_75	at_inter_90	at_inter_100
	Ctrl	111	58.26	1.49	55.34 ~ 61.18	51	57	71	77	86	54.0 ~ 59.0	49.79	56.59	68.54	76.96	86
	L.p	103	54.45	1.37	51.76 ~ 57.13	45	57	65	71	80	54.0 ~ 54.0	43.18	55.28	62.96	69.76	80
	A.p	103	49.81	1.02	47.81 ~ 51.81	49	54	57	57	68	51.0 ~ 51.0	45.47	52.03	55.31	56.63	68
	condition	chi	pvalue	corrected_pvalue
	Ctrl v.s. L.p	6.45	0.0111	0.0222
	Ctrl v.s. A.p	37.48	0	0
	L.p v.s. Ctrl	6.45	0.0111	0.0222
	L.p v.s. A	21.06	4.4e-06	8.9e-06
	A.p v.s. Ctrl	37.48	0	0
	A.p v.s. L.p	21.06	4.4e-06	8.9e-06
Fig S1C	name	no_subjects	days	std_err	95_ci	at_25	at_50	at_75	at_90	at_100	95_median_ci	at_inter_25	at_inter_50	at_inter_75	at_inter_90	at_inter_100
	Ctrl	101	54.29	1.6	51.15 ~ 57.43	42	54	69	76	76	51.0 ~ 60.0	39.97	53.08	67.18	73.11	76
	L.p	119	55.5	1.65	52.27 ~ 58.74	44	63	66	76	79	60.0 ~ 60.0	43.5	60.38	64.97	73.7	79
	A.p	114	49.16	1.24	46.73 ~ 51.59	44	53	57	63	66	51.0 ~ 53.0	43.25	52.33	56.7	61.08	66
	condition	chi	pvalue	corrected_pvalue
	Ctrl v.s. L.p	0.76	0.3818	0.7636
	Ctrl v.s. A.p	18.93	1.4e-05	2.7e-05
	L.p v.s. Ctrl	0.76	0.3818	0.7636
	L.p v.s. A.p	37.61	0	0
	A.p v.s. Ctrl	18.93	1.4e-05	2.7e-05
	A.p v.s. L.p	37.61	0	0
Fig S1E	Ctrl	L.p	A.p		Ordinary one-way ANOVA
	13	1	4		Number of families	1
	14	13	23		Number of comparisons per family	2
	19	15	62		Alpha	0.05
	25	5	32
	18	8	25		Sidak's multiple comparisons test	Mean Diff.	95.00% CI of diff.	Significant?	Summary	Adjusted P Value
	10	17	31		Ctrl vs. L.p	-3.903	-12.31 to 4.500	No	ns	0.4983	A-B
	13	13	60		Ctrl vs. A.p	-21.31	-29.60 to -13.01	Yes	****	<0.0001	A-C
	9	24	76
	10	22	32		Test detA.pls	Mean 1	Mean 2	Mean Diff.	SE of diff.	n1	n2	t	DF
	36	18	22		Ctrl vs. L.p	10.19	14.1	-3.903	3.672	26	21	1.063	66
	8	15	17		Ctrl vs. A.p	10.19	31.5	-21.31	3.625	26	22	5.877	66
	3	19	14
	5	15	13
	7	8	35
	5	6	32
	2	9	21
	2	2	27
	6	19	26
	1	8	4
	7	26	45
	2	33	43
	5		49
	4
	26
	14
	1
[truncated: 13 more columns]

## Sheet: Fig 2
Fig 2A	name	no_subjects	days	std_err	95_ci	at_25	at_50	at_75	at_90	at_100	95_median_ci	at_inter_25	at_inter_50	at_inter_75	at_inter_90	at_inter_100
	Ctrl	75	54.36	2.99	48.49 ~ 60.23	34	46	72	95	131	34.0 ~ 34.0	31.1	37.5	66.38	86.38	131
	L.p	90	56.46	2.88	50.82 ~ 62.10	34	46	95	95	117	46.0 ~ 46.0	30.15	40.67	72.64	89.89	117
	A.p	68	82.47	4.27	74.10 ~ 90.84	46	95	117	131	170	72.0 ~ 72.0	42.4	73.92	106.33	117.47	170
	condition	chi	pvalue	corrected_pvalue
	Ctrl v.s. L.p	0.2	0.6524	1
	Ctrl v.s. A.p	28.03	1.2e-07	2.4e-07
	L.p v.s. Ctrl	0.2	0.6524	1
	L.p v.s. A.p	27.12	1.9e-07	3.8e-07
	A.p v.s. Ctrl	28.03	1.2e-07	2.4e-07
	A.p v.s. L.p	27.12	1.9e-07	3.8e-07
Fig 2B	name	no_subjects	days	std_err	95_ci	at_25	at_50	at_75	at_90	at_100	95_median_ci	at_inter_25	at_inter_50	at_inter_75	at_inter_90	at_inter_100
	Ctrl	56	33.64	2.48	28.79 ~ 38.50	19	33	43	69	83	19.0 ~ 19.0	11.73	22.29	36.33	57.17	83
	L.p	58	44.14	1.94	40.34 ~ 47.94	33	43	51	69	69	33.0 ~ 43.0	25.68	36.33	48.67	59.51	69
	A.p	60	50.7	2.07	46.64 ~ 54.76	33	51	69	69	83	43.0 ~ 43.0	33	45.67	54.6	65.4	83
	condition	chi	pvalue	corrected_pvalue
	Ctrl v.s. L.p	6.86	0.0088	0.0177
	Ctrl v.s. A.p	18.36	1.8e-05	3.7e-05
	L.p v.s. Ctrl	6.86	0.0088	0.0177
	L.p v.s. A.p	5.3	0.0213	0.0427
	A.p v.s. Ctrl	18.36	1.8e-05	3.7e-05
	A.p v.s. L.p	5.3	0.0213	0.0427
Fig 2C	name	no_subjects	days	std_err	95_ci	at_25	at_50	at_75	at_90	at_100	95_median_ci	at_inter_25	at_inter_50	at_inter_75	at_inter_90	at_inter_100
	Ctrl	82	68.29	2.43	63.54 ~ 73.05	52	68	92	92	120	- ~ -	42.42	59.72	73.5	85.8	120
	L.p	63	69.59	3.04	63.64 ~ 75.54	52	68	92	92	120	- ~ -	51	62.33	76.29	87.09	120
	A.p	95	56.8	2.2	52.49 ~ 61.11	52	68	68	92	92	52.0 ~ 52.0	26.04	52.65	62.92	73	92
	condition	chi	pvalue	corrected_pvalue
	Ctrl v.s. L.p	0.52	0.4704	0.9408
	Ctrl v.s. A.p	11.16	0.0008	0.0017
	L.p v.s. Ctrl	0.52	0.4704	0.9408
	L.p v.s. A.p	14.52	0.0001	0.0003
	A.p v.s. Ctrl	11.16	0.0008	0.0017
	A.p v.s. L.p	14.52	0.0001	0.0003
Fig 2D	name	no_subjects	days	std_err	95_ci	at_25	at_50	at_75	at_90	at_100	95_median_ci	at_inter_25	at_inter_50	at_inter_75	at_inter_90	at_inter_100
	Ctrl	79	99.01	4.56	90.08 ~ 107.95	69	118	124	142	170	93.0 ~ 93.0	63.21	98.36	120.79	138.58	170
	L.p	61	116.39	5.23	106.14 ~ 126.65	81	124	142	165	176	118.0 ~ 124.0	78.75	120.62	136.9	156.32	176
	A.p	58	76.21	4.39	67.60 ~ 84.81	51	81	93	124	142	51.0 ~ 69.0	44.2	70.85	91.5	119.8	142
	condition	chi	pvalue	corrected_pvalue
	Ctrl v.s. L.p	8.91	0.0028	0.0057
	Ctrl v.s. A.p	13.8	0.0002	0.0004
	L.p v.s. Ctrl	8.91	0.0028	0.0057
	L.p v.s. A.p	34.71	3.8e-09	7.7e-09
	A.p v.s. Ctrl	13.8	0.0002	0.0004
	A.p v.s. L.p	34.71	3.8e-09	7.7e-09
Fig 2E	name	no_subjects	days	std_err	95_ci	at_25	at_50	at_75	at_90	at_100	95_median_ci	at_inter_25	at_inter_50	at_inter_75	at_inter_90	at_inter_100
	Ctrl	282	2.94	0.1	2.74 ~ 3.14	2	2	-	-	-	2.0 ~ 2.0	1.03	1.94	9.06	18.63	25
	L.p	258	3.02	0.11	2.81 ~ 3.24	1	2	-	-	-	2.0 ~ 2.0	0.93	1.96	12.69	21.73	27.75
	A.p	277	3.31	0.1	3.11 ~ 3.51	2	3	-	-	-	3.0 ~ 4.0	1.25	2.81	28.5	47.7	60.5
	condition	chi	pvalue	corrected_pvalue
	Ctrl v.s. L.p	1	0.3184	0.6368
	Ctrl v.s. A.p	7.8	0.0052	0.0105
	L.p v.s. Ctrl	1	0.3184	0.6368
	L.p v.s. A.p	2.77	0.0961	0.1921
	A.p v.s. Ctrl	7.8	0.0052	0.0105
	A.p v.s. L.p	2.77	0.0961	0.1921

## Sheet: Fig S2
Fig S2A	name	no_subjects	days	std_err	95_ci	at_25	at_50	at_75	at_90	at_100	95_median_ci	at_inter_25	at_inter_50	at_inter_75	at_inter_90	at_inter_100
	Ctrl	100	68.83	2.22	64.49 ~ 73.17	48	70	93	93	117	- ~ -	42.35	59.61	76.13	87.63	117
	L.p	75	66.39	2.46	61.57 ~ 71.21	48	70	70	93	127	- ~ -	41.75	56.59	69.48	84.21	127
	A.p	85	77.4	2.54	72.42 ~ 82.38	70	70	93	99	127	70.0 ~ 70.0	50.75	68.73	88.17	96.75	127
	condition	chi	pvalue	corrected_pvalue
	Ctrl v.s. L.p	0.7	0.4034	0.8068
	Ctrl v.s. A.p	9.74	0.0018	0.0036
	L.p v.s. Ctrl	0.7	0.4034	0.8068
	L.p v.s. A.p	12.78	0.0004	0.0007
	A.p v.s. Ctrl	9.74	0.0018	0.0036
	A.p v.s. L.p	12.78	0.0004	0.0007
Fig S2B	name	no_subjects	days	std_err	95_ci	at_25	at_50	at_75	at_90	at_100	95_median_ci	at_inter_25	at_inter_50	at_inter_75	at_inter_90	at_inter_100
	Ctrl	130	22.09	0.3	21.50 ~ 22.69	21	21	21	27.5	46	- ~ -	5.93	11.87	17.8	22.3	46
	L.p	123	24.3	0.54	23.23 ~ 25.36	21	21	27.5	34	52	- ~ -	7.6	15.19	23.24	29.68	52
	A.p	138	35.72	1.14	33.49 ~ 37.96	27.5	34	46	52	69	27.5 ~ 27.5	22.28	28.46	39.11	49.47	69
	condition	chi	pvalue	corrected_pvalue
	Ctrl v.s. L.p	13.72	0.0002	0.0004
	Ctrl v.s. A.p	131.27	0	0
	L.p v.s. Ctrl	13.72	0.0002	0.0004
	L.p v.s. A.p	72.69	0	0
	A.p v.s. Ctrl	131.27	0	0
	A.p v.s. L.p	72.69	0	0
Fig S2C	name	no_subjects	days	std_err	95_ci	at_25	at_50	at_75	at_90	at_100	95_median_ci	at_inter_25	at_inter_50	at_inter_75	at_inter_90	at_inter_100
	Ctrl	83	50.77	0.95	48.90 ~ 52.64	45	45	59	59	84	45.0 ~ 45.0	39.75	43.9	51.28	56.41	84
	L.p	88	49.09	0.93	47.26 ~ 50.92	45	45	59	59	59	45.0 ~ 45.0	37.94	43.12	50.44	55.58	59
	A.p	85	50.87	1.18	48.55 ~ 53.19	45	45	59	59	84	45.0 ~ 45.0	38.93	44.6	52.47	57.3	84
	condition	chi	pvalue	corrected_pvalue
	Ctrl v.s. L.p	1.44	0.2298	0.4596
	Ctrl v.s. A.p	0.09	0.7657	1
	L.p v.s. Ctrl	1.44	0.2298	0.4596
	L.p v.s. A.p	2	0.1571	0.3143
	A.p v.s. Ctrl	0.09	0.7657	1
	A.p v.s. L.p	2	0.1571	0.3143
Fig S2D	name	no_subjects	days	std_err	95_ci	at_25	at_50	at_75	at_90	at_100	95_median_ci	at_inter_25	at_inter_50	at_inter_75	at_inter_90	at_inter_100
	Ctrl	85	100.22	3.03	94.29 ~ 106.15	96	96	107	149	149	96.0 ~ 96.0	80.31	94.97	105.45	126.05	149
	L.p	84	105.63	2.55	100.62 ~ 110.64	96	96	122	149	149	96.0 ~ 96.0	82.25	95.38	112.83	126.32	149
	A.p	86	100.14	2.95	94.35 ~ 105.93	96	96	107	122	154	96.0 ~ 96.0	81	95.33	106.74	121.31	154
	condition	chi	pvalue	corrected_pvalue
	Ctrl v.s. L.p	0.77	0.3797	0.7594
	Ctrl v.s. A.p	0.02	0.8941	1
	L.p v.s. Ctrl	0.77	0.3797	0.7594
	L.p v.s. A.p	0.63	0.4283	0.8565
	A.p v.s. Ctrl	0.02	0.8941	1
	A.p v.s. L.p	0.63	0.4283	0.8565
Fig S2E	name	no_subjects	days	std_err	95_ci	at_25	at_50	at_75	at_90	at_100	95_median_ci	at_inter_25	at_inter_50	at_inter_75	at_inter_90	at_inter_100
	Ctrl	88	34.33	1.93	30.54 ~ 38.12	18	28	41	-	-	- ~ -	16.5	23	32.33	205.8	373
	L.p	86	35.64	1.91	31.90 ~ 39.38	28	28	41	-	-	- ~ -	19.07	24.19	35.15	129.8	211.5
	A.p	88	58.68	1.84	55.08 ~ 62.28	50	-	-	-	-	- ~ -	41	230.5	439.5	564.9	648.5
	condition	chi	pvalue	corrected_pvalue
	Ctrl v.s. L.p	0.26	0.6088	1
	Ctrl v.s. A.p	55.95	0	0
	L.p v.s. Ctrl	0.26	0.6088	1
	L.p v.s. A.p	54.65	0	0
	A.p v.s. Ctrl	55.95	0	0
	A.p v.s. L.p	54.65	0	0
Fig S2F	name	no_subjects	days	std_err	95_ci	at_25	at_50	at_75	at_90	at_100	95_median_ci	at_inter_25	at_inter_50	at_inter_75	at_inter_90	at_inter_100
	Ctrl	88	35.23	2.34	30.64 ~ 39.82	18	18	69	-	-	18.0 ~ 18.0	8.43	16.85	57.6	107.76	141.2
	L.p	85	28.72	1.95	24.90 ~ 32.53	18	18	28	69	-	- ~ -	7.08	14.17	26.13	66.63	107
	A.p	83	25.95	1.61	22.80 ~ 29.10	18	18	28	50	-	- ~ -	6.67	13.34	23.21	43.1	1.37349e+10
	condition	chi	pvalue	corrected_pvalue
	Ctrl v.s. L.p	5.17	0.0229	0.0459
	Ctrl v.s. A.p	9.09	0.0026	0.0051
	L.p v.s. Ctrl	5.17	0.0229	0.0459
	L.p v.s. A.p	0.67	0.4139	0.8278
	A.p v.s. Ctrl	9.09	0.0026	0.0051
	A.p v.s. L.p	0.67	0.4139	0.8278
Fig S2G	Ctrl	L.p	A.p						Number of families	1
	5.86332	5.54407	6.14613						Number of comparisons per family	2
	5.64345	5.53148	5.16732						Alpha	0.05
	5.90849	5.76343	5.83251
	4.81291	3.89209	4.6902						Sidak's multiple comparisons test	Mean Diff.	95.00% CI of diff.	Significant?	Summary	Adjusted P Value
	5.47712	4.64345	5.07555						Ctrl vs. L.p	0.3039	-0.5322 to 1.140	No	ns	0.6167	A-B
	4.92428	5.43136	5.41497						Ctrl vs. A.p	0.05048	-0.7856 to 0.8866	No	ns	0.9863	A-C
									Test details	Mean 1	Mean 2	Mean Diff.	SE of diff.	n1	n2	t	DF
									Ctrl vs. L.p	5.438	5.134	0.3039	0.3367	6	6	0.9028	15
									Ctrl vs. A.p	5.438	5.388	0.05048	0.3367	6	6	0.1499	15
Fig S2H	Ctrl	L.p	A.p	Ctrl	L.p	A.p			Number of families	1
	55	58	42	109	107	88			Number of comparisons per family	3
	78	8	56	129	74	103			Alpha	0.05
	38	28	78	82	187	70
	21	41	59	90	59	71			Sidak's multiple comparisons test	Mean Diff.	95.00% CI of diff.	Significant?	Summary	Adjusted P Value
	18	38	47	81	124	62			Ctrl vs. Ctrl	-55.32	-79.51 to -31.14	Yes	****	<0.0001	A-D
	39	6	52	96	134	84			L.p vs. L.p	-82.97	-107.6 to -58.34	Yes	****	<0.0001	B-E
	48	25	18	165	121	90			A.p vs. A.p	-27.46	-54.62 to -0.3002	Yes	*	0.0467	C-F
	42	38	39	43	40	110
	26	1	6	52	123	53			Test details	Mean 1	Mean 2	Mean Diff.	SE of diff.	n1	n2	t	DF
	55	58	70	62	109	43			Ctrl vs. Ctrl	43.21	98.54	-55.32	9.971	14	26	5.549	106
	38	57	46	99	108	61			L.p vs. L.p	31.85	114.8	-82.97	10.15	13	27	8.171	106
	85	1		76	166	78			A.p vs. A.p	46.64	74.1	-27.46	11.19	11	21	2.453	106
	26	55		94	86	80
	36			126	126	50
				84	180	94
				49	96	77
				70	68	72
				151	92	86
				152	109	33
				49	118	97
				60	118	54
Fig S2I	ul/fly
	N	Ctrl	L.p	A.p		Number of families	1
	1	1.41667	1.18095	1.30476		Number of comparisons per family	2
	2	1.29167	1.30833	1.12381		Alpha	0.05
	3	1.2	1.60833	1.3619
	4	1.35833	1.09167	1.24762		Sidak's multiple comparisons test	Mean Diff.	95.00% CI of diff.	Significant?	Summary	Adjusted P Value
	5	1.53333	1.26667	1.25833		Ctrl vs. L.p	0.02946	-0.1927 to 0.2517	No	ns	0.9395	A-B
	6	1.64167	1.36667	1.3619		Ctrl vs. A.p	0.0389	-0.1719 to 0.2497	No	ns	0.8865	A-C
	7	1.31667	1.10833	1.28333
	8	1.25	1.84167	1.4381		Test details	Mean 1	Mean 2	Mean Diff.	SE of diff.	n1	n2	t	DF
	9			1.64167		Ctrl vs. L.p	1.376	1.347	0.02946	0.09289	8	8	0.3172	23
	10			1.35		Ctrl vs. A.p	1.376	1.337	0.0389	0.08812	8	10	0.4414	23

## Sheet: Fig 3
Fig 3B	Ordinary one-way ANOVA	DptA
		Number of families	1
		Number of comparisons per family	2
		Alpha	0.05
		Sidak's multiple comparisons test	Mean Diff.	95.00% CI of diff.	Significant?	Summary	Adjusted P Value
		Ctrl vs. L.p	-0.3534	-46.99 to 46.29	No	ns	0.9997	A-B
		Ctrl vs. A.p	-34.32	-80.97 to 12.32	No	ns	0.1394	A-C
		Test details	Mean 1	Mean 2	Mean Diff.	SE of diff.	n1	n2	t	DF
		Ctrl vs. L.p	1	1.353	-0.3534	15.76	3	3	0.02242	6
		Ctrl vs. A.p	1	35.32	-34.32	15.76	3	3	2.178	6
		DptB
		Number of families	1
		Number of comparisons per family	2
		Alpha	0.05
		Sidak's multiple comparisons test	Mean Diff.	95.00% CI of diff.	Significant?	Summary	Adjusted P Value
		Ctrl vs. L.p	-0.5797	-80.09 to 78.93	No	ns	0.9997	A-B
		Ctrl vs. A.p	-67.21	-146.7 to 12.30	No	ns	0.0908	A-C
		Test details	Mean 1	Mean 2	Mean Diff.	SE of diff.	n1	n2	t	DF
		Ctrl vs. L.p	1	1.58	-0.5797	26.87	3	3	0.02157	6
		Ctrl vs. A.p	1	68.21	-67.21	26.87	3	3	2.501	6
		AttB
		Number of families	1
		Number of comparisons per family	2
		Alpha	0.05
		Sidak's multiple comparisons test	Mean Diff.	95.00% CI of diff.	Significant?	Summary	Adjusted P Value
		Ctrl vs. L.p	-0.7126	-21.97 to 20.54	No	ns	0.9943	A-B
		Ctrl vs. A.p	-24.24	-45.49 to -2.982	Yes	*	0.0297	A-C
		Test details	Mean 1	Mean 2	Mean Diff.	SE of diff.	n1	n2	t	DF
		Ctrl vs. L.p	1	1.713	-0.7126	7.183	3	3	0.0992	6
		Ctrl vs. A.p	1	25.24	-24.24	7.183	3	3	3.374	6
		AttC
		Number of families	1
		Number of comparisons per family	2
		Alpha	0.05
		Sidak's multiple comparisons test	Mean Diff.	95.00% CI of diff.	Significant?	Summary	Adjusted P Value
		Ctrl vs. L.p	-3.115	-74.06 to 67.82	No	ns	0.9902	A-B
		Ctrl vs. A.p	-73.49	-144.4 to -2.546	Yes	*	0.0437	A-C
		Test details	Mean 1	Mean 2	Mean Diff.	SE of diff.	n1	n2	t	DF
		Ctrl vs. L.p	1	4.115	-3.115	23.98	3	3	0.1299	6
		Ctrl vs. A.p	1	74.49	-73.49	23.98	3	3	3.065	6
		AttD
		Number of families	1
		Number of comparisons per family	2
		Alpha	0.05
		Sidak's multiple comparisons test	Mean Diff.	95.00% CI of diff.	Significant?	Summary	Adjusted P Value
		Ctrl vs. L.p	-1.098	-11.77 to 9.579	No	ns	0.9477	A-B
		Ctrl vs. A.p	-14.21	-24.88 to -3.530	Yes	*	0.0152	A-C
		Test details	Mean 1	Mean 2	Mean Diff.	SE of diff.	n1	n2	t	DF
		Ctrl vs. L.p	1	2.098	-1.098	3.608	3	3	0.3042	6
		Ctrl vs. A.p	1	15.21	-14.21	3.608	3	3	3.937	6
		CecA1
		Number of families	1
		Number of comparisons per family	2
		Alpha	0.05
		Sidak's multiple comparisons test	Mean Diff.	95.00% CI of diff.	Significant?	Summary	Adjusted P Value
		Ctrl vs. L.p	-14.03	-211.4 to 183.4	No	ns	0.9745	A-B
		Ctrl vs. A.p	-362	-559.3 to -164.6	Yes	**	0.0032	A-C
		Test details	Mean 1	Mean 2	Mean Diff.	SE of diff.	n1	n2	t	DF
		Ctrl vs. L.p	0	14.03	-14.03	66.71	3	3	0.2103	6
		Ctrl vs. A.p	0	362	-362	66.71	3	3	5.426	6
		CecA2
		Number of families	1
		Number of comparisons per family	2
		Alpha	0.05
		Sidak's multiple comparisons test	Mean Diff.	95.00% CI of diff.	Significant?	Summary	Adjusted P Value
		Ctrl vs. L.p	-2.718	-132.7 to 127.2	No	ns	0.9978	A-B
		Ctrl vs. A.p	-154.8	-284.7 to -24.82	Yes	*	0.0248	A-C
		Test details	Mean 1	Mean 2	Mean Diff.	SE of diff.	n1	n2	t	DF
		Ctrl vs. L.p	0	2.718	-2.718	43.92	3	3	0.06188	6
		Ctrl vs. A.p	0	154.8	-154.8	43.92	3	3	3.524	6
		CecC
		Number of families	1
		Number of comparisons per family	2
		Alpha	0.05
		Sidak's multiple comparisons test	Mean Diff.	95.00% CI of diff.	Significant?	Summary	Adjusted P Value
		Ctrl vs. L.p	-0.6909	-5.658 to 4.277	No	ns	0.907	A-B
		Ctrl vs. A.p	-27.21	-32.18 to -22.25	Yes	****	<0.0001	A-C
		Test details	Mean 1	Mean 2	Mean Diff.	SE of diff.	n1	n2	t	DF
		Ctrl vs. L.p	1	1.691	-0.6909	1.679	3	3	0.4115	6
		Ctrl vs. A.p	1	28.21	-27.21	1.679	3	3	16.21	6
		Def
		Number of families	1
		Number of comparisons per family	2
		Alpha	0.05
		Sidak's multiple comparisons test	Mean Diff.	95.00% CI of diff.	Significant?	Summary	Adjusted P Value
		Ctrl vs. L.p	-0.2281	-17.22 to 16.77	No	ns	0.9991	A-B
		Ctrl vs. A.p	-15.4	-32.40 to 1.593	No	ns	0.0716	A-C
		Test details	Mean 1	Mean 2	Mean Diff.	SE of diff.	n1	n2	t	DF
		Ctrl vs. L.p	1	1.228	-0.2281	5.744	3	3	0.03971	6
		Ctrl vs. A.p	1	16.4	-15.4	5.744	3	3	2.682	6
		Dro
		Number of families	1
		Number of comparisons per family	2
		Alpha	0.05
		Sidak's multiple comparisons test	Mean Diff.	95.00% CI of diff.	Significant?	Summary	Adjusted P Value
		Ctrl vs. L.p	-3.274	-75.68 to 69.13	No	ns	0.9896	A-B
		Ctrl vs. A.p	-62.68	-135.1 to 9.724	No	ns	0.0838	A-C
		Test details	Mean 1	Mean 2	Mean Diff.	SE of diff.	n1	n2	t	DF
		Ctrl vs. L.p	1	4.274	-3.274	24.47	3	3	0.1338	6
		Ctrl vs. A.p	1	63.68	-62.68	24.47	3	3	2.561	6
		Mtk
		Number of families	1
		Number of comparisons per family	2
		Alpha	0.05
		Sidak's multiple comparisons test	Mean Diff.	95.00% CI of diff.	Significant?	Summary	Adjusted P Value
		Ctrl vs. L.p	0.2913	-29.84 to 30.42	No	ns	0.9995	A-B
		Ctrl vs. A.p	-36.87	-67.00 to -6.740	Yes	*	0.0221	A-C
		Test details	Mean 1	Mean 2	Mean Diff.	SE of diff.	n1	n2	t	DF
		Ctrl vs. L.p	1	0.7087	0.2913	10.18	3	3	0.02861	6
		Ctrl vs. A.p	1	37.87	-36.87	10.18	3	3	3.621	6
	Ordinary one-way ANOVA	PGRP-SC1a
		Number of families	1
		Number of comparisons per family	2
		Alpha	0.05
		Sidak's multiple comparisons test	Mean Diff.	95.00% CI of diff.	Significant?	Summary	Adjusted P Value
		Ctrl vs. L.p	-16.53	-31.82 to -1.244	Yes	*	0.0369	A-B
		Ctrl vs. A.p	-7.239	-22.53 to 8.048	No	ns	0.377	A-C
		Test details	Mean 1	Mean 2	Mean Diff.	SE of diff.	n1	n2	t	DF
		Ctrl vs. L.p	1	17.53	-16.53	5.167	3	3	3.2	6
		Ctrl vs. A.p	1	8.239	-7.239	5.167	3	3	1.401	6
		PGRP-SC1b
		Number of families	1
		Number of comparisons per family	2
		Alpha	0.05
		Sidak's multiple comparisons test	Mean Diff.	95.00% CI of diff.	Significant?	Summary	Adjusted P Value
		Ctrl vs. L.p	-5.589	-10.07 to -1.114	Yes	*	0.0202	A-B
		Ctrl vs. A.p	-3.293	-7.769 to 1.182	No	ns	0.1395	A-C
		Test details	Mean 1	Mean 2	Mean Diff.	SE of diff.	n1	n2	t	DF
		Ctrl vs. L.p	1	6.589	-5.589	1.513	3	3	3.695	6
		Ctrl vs. A.p	1	4.293	-3.293	1.513	3	3	2.177	6
		PGRP-SC2
		Number of families	1
		Number of comparisons per family	2
		Alpha	0.05
		Sidak's multiple comparisons test	Mean Diff.	95.00% CI of diff.	Significant?	Summary	Adjusted P Value
		Ctrl vs. L.p	-0.09968	-0.8482 to 0.6488	No	ns	0.9143	A-B
		Ctrl vs. A.p	0.02866	-0.7199 to 0.7772	No	ns	0.9925	A-C
		Test details	Mean 1	Mean 2	Mean Diff.	SE of diff.	n1	n2	t	DF
		Ctrl vs. L.p	1	1.1	-0.09968	0.253	3	3	0.394	6
		Ctrl vs. A.p	1	0.9713	0.02866	0.253	3	3	0.1133	6
		PGRP-LB
		Number of families	1
		Number of comparisons per family	2
		Alpha	0.05
		Sidak's multiple comparisons test	Mean Diff.	95.00% CI of diff.	Significant?	Summary	Adjusted P Value
		Ctrl vs. L.p	-1.418	-1.824 to -1.011	Yes	****	<0.0001	A-B
		Ctrl vs. A.p	-1.676	-2.082 to -1.270	Yes	****	<0.0001	A-C
		Test details	Mean 1	Mean 2	Mean Diff.	SE of diff.	n1	n2	t	DF
		Ctrl vs. L.p	1	2.418	-1.418	0.1373	3	3	10.32	6
		Ctrl vs. A.p	1	2.676	-1.676	0.1373	3	3	12.21	6
		pirk
		Number of families	1
		Number of comparisons per family	2
		Alpha	0.05
		Sidak's multiple comparisons test	Mean Diff.	95.00% CI of diff.	Significant?	Summary	Adjusted P Value
		Ctrl vs. L.p	-8.545	-9.449 to -7.640	Yes	****	<0.0001	A-B
		Ctrl vs. A.p	-6.187	-7.091 to -5.282	Yes	****	<0.0001	A-C
		Test details	Mean 1	Mean 2	Mean Diff.	SE of diff.	n1	n2	t	DF
		Ctrl vs. L.p	1	9.545	-8.545	0.3057	3	3	27.95	6
		Ctrl vs. A.p	1	7.187	-6.187	0.3057	3	3	20.24	6
Fig 3C	Normalized by pol2	DptA					DptA												PGRP-SC1a
		Ctrl	L.p	A.p			Number of families	1											Number of families	1
		0.612372	1.16526	9.5431			Number of comparisons per family	3											Number of comparisons per family	3
		0.645194	2.62668	12.0885			Alpha	0.05											Alpha	0.05
		0.804767	0.991137	7.29505
							Sidak's multiple comparisons test	Mean Diff.	95.00% CI of diff.	Significant?	Summary	Adjusted P Value							Sidak's multiple comparisons test	Mean Diff.	95.00% CI of diff.	Significant?	Summary	Adjusted P Value
							Ctrl vs. L.p	-0.9069	-4.862 to 3.049	No	ns	0.8604	A-B						Ctrl vs. L.p	-1526	-2771 to -281.3	Yes	*	0.0209	A-B
		PGRP-SC1a					Ctrl vs. A.p	-8.955	-12.91 to -4.999	Yes	***	0.0009	A-C						Ctrl vs. A.p	-367.7	-1612 to 877.1	No	ns	0.751	A-C
		Ctrl	L.p	A.p			L.p vs. A.p	-8.048	-12.00 to -4.092	Yes	**	0.0017	B-C						L.p vs. A.p	1158	-86.36 to 2403	No	ns	0.0663	B-C
		14.2323	1435.21	225.493
		18.4391	806.244	502.107			Test details	Mean 1	Mean 2	Mean Diff.	SE of diff.	n1	n2	t	DF				Test details	Mean 1	Mean 2	Mean Diff.	SE of diff.	n1	n2	t	DF
		13.7913	2383.35	421.91			Ctrl vs. L.p	0.6874	1.594	-0.9069	1.208	3	3	0.7506	6				Ctrl vs. L.p	15.49	1542	-1526	380.2	3	3	4.014	6
							Ctrl vs. A.p	0.6874	9.642	-8.955	1.208	3	3	7.412	6				Ctrl vs. A.p	15.49	383.2	-367.7	380.2	3	3	0.967	6
							L.p vs. A.p	1.594	9.642	-8.048	1.208	3	3	6.661	6				L.p vs. A.p	1542	383.2	1158	380.2	3	3	3.047	6
Fig 3D	Normalized by pol2	DptA							DptA										PGRP-SC1a
		Ctrl	L.p	A.p					Number of families	1									Number of families	1
		0.301452	0.0947323	0.598739					Number of comparisons per family	3									Number of comparisons per family	3
		0.0451228	0.0953912	3.36359					Alpha	0.05									Alpha	0.05
		0.0591286	0.0591286	3.83706
		0.0836205	0.0555527	7.06162					Sidak's multiple comparisons test	Mean Diff.	95.00% CI of diff.	Significant?	Summary	Adjusted P Value					Sidak's multiple comparisons test	Mean Diff.	95.00% CI of diff.	Significant?	Summary	Adjusted P Value
		0.0830429	0.148651	2.32947					Ctrl vs. L.p	0.02378	-2.383 to 2.430	No	ns	>0.9999	A-B				Ctrl vs. L.p	-110.7	-158.0 to -63.48	Yes	****	<0.0001	A-B
									Ctrl vs. A.p	-3.324	-5.730 to -0.9172	Yes	**	0.0072	A-C				Ctrl vs. A.p	-49.65	-96.89 to -2.401	Yes	*	0.0387	A-C
									L.p vs. A.p	-3.347	-5.754 to -0.9410	Yes	**	0.0069	B-C				L.p vs. A.p	61.08	13.83 to 108.3	Yes	*	0.0113	B-C
		PGRP-SC1a
		Ctrl	L.p	A.p					Test details	Mean 1	Mean 2	Mean Diff.	SE of diff.	n1	n2	t	DF		Test details	Mean 1	Mean 2	Mean Diff.	SE of diff.	n1	n2	t	DF
		16.7955	148.056	64.4452					Ctrl vs. L.p	0.1145	0.09069	0.02378	0.8686	5	5	0.02738	12		Ctrl vs. L.p	12.62	123.4	-110.7	17.05	5	5	6.493	12
		7.78124	125.366	27.2843					Ctrl vs. A.p	0.1145	3.438	-3.324	0.8686	5	5	3.826	12		Ctrl vs. A.p	12.62	62.27	-49.65	17.05	5	5	2.911	12
		11.7942	133.436	59.7141					L.p vs. A.p	0.09069	3.438	-3.347	0.8686	5	5	3.854	12		L.p vs. A.p	123.4	62.27	61.08	17.05	5	5	3.582	12
		14.6213	152.219	101.829
		12.1257	57.68	58.0812
Fig 3E	Normalized by pol2	DptA								DptA										PGRP-SC1a
		yw			DreddB118					Ordinary one-way ANOVA										Ordinary one-way ANOVA
		Ctrl	L.p	A.p	Ctrl	L.p	A.p			Number of families	1									Number of families	1
		0.0323376	0.0182241	7.15896	0.0109887	0.0126505	0.0166125			Number of comparisons per family	4									Number of comparisons per family	5
		0.0212461	0.0237677	10.3512	0.0230818	0.00924425	0.00830241			Alpha	0.05									Alpha	0.05
		0.0229549	0.0694893	0.923215	0.0467791	0.00951086	0.0650097
		0.0217017	0.137662	6.52979	0.0536587	0.00884742	0.0168468			Sidak's multiple comparisons test	Mean Diff.	95.00% CI of diff.	Significant?	Summary	Adjusted P Value					Sidak's multiple comparisons test	Mean Diff.	95.00% CI of diff.	Significant?	Summary	Adjusted P Value
										yw_Ctrl vs. yw_L.p	-0.03773	-3.168 to 3.092	No	ns	>0.9999	A-B				yw_Ctrl vs. yw_L.p	-7.963	-10.38 to -5.545	Yes	****	<0.0001	A-B
										yw_Ctrl vs. yw_A.p	-6.216	-9.346 to -3.086	Yes	***	0.0001	A-C				yw_Ctrl vs. yw_A.p	-3.01	-5.427 to -0.5920	Yes	*	0.0109	A-C
		PGRP-SC1a								yw_L.p vs. yw_A.p	-6.179	-9.308 to -3.049	Yes	***	0.0001	B-C				yw_L.p vs. yw_A.p	4.953	2.536 to 7.371	Yes	****	<0.0001	B-C
		yw			DreddB118					yw_A.p vs. DreddB118_A.p	6.214	3.084 to 9.344	Yes	***	0.0001	C-F				yw_L.p vs. DreddB118_L.p	9.522	7.104 to 11.94	Yes	****	<0.0001	B-E
		Ctrl	L.p	A.p	Ctrl	L.p	A.p													yw_A.p vs. DreddB118_A.p	4.622	2.204 to 7.040	Yes	***	0.0002	C-F
		1.61528	9.63658	3.50229	0.303045	0.30361	0.131085			Test details	Mean 1	Mean 2	Mean Diff.	SE of diff.	n1	n2	t	DF
		2.00266	6.08358	6.50055	0.351231	0.127616	0.12512			yw_Ctrl vs. yw_L.p	0.02456	0.06229	-0.03773	1.132	4	4	0.03333	18		Test details	Mean 1	Mean 2	Mean Diff.	SE of diff.	n1	n2	t	DF
		1.75771	11.0514	4.52289	0.333381	0.205401	0.141195			yw_Ctrl vs. yw_A.p	0.02456	6.241	-6.216	1.132	4	4	5.493	18		yw_Ctrl vs. yw_L.p	1.758	9.722	-7.963	0.8427	4	4	9.45	18
		1.6583	12.1145	4.54699	0.259033	0.161284	0.187005			yw_L.p vs. yw_A.p	0.06229	6.241	-6.179	1.132	4	4	5.459	18		yw_Ctrl vs. yw_A.p	1.758	4.768	-3.01	0.8427	4	4	3.572	18
										yw_A.p vs. DreddB118_A.p	6.241	0.02669	6.214	1.132	4	4	5.491	18		yw_L.p vs. yw_A.p	9.722	4.768	4.953	0.8427	4	4	5.878	18
																				yw_L.p vs. DreddB118_L.p	9.722	0.1995	9.522	0.8427	4	4	11.3	18
																				yw_A.p vs. DreddB118_A.p	4.768	0.1461	4.622	0.8427	4	4	5.485	18

## Sheet: Fig S3
Fig S3A	name	no_subjects	days	std_err	95_ci	at_25	at_50	at_75	at_90	at_100	95_median_ci	at_inter_25	at_inter_50	at_inter_75	at_inter_90	at_inter_100
	Ctrl	97	45.75	1.61	42.60 ~ 48.90	30	48	60	72	110	37.0 ~ 37.0	29.77	37.31	51.86	60.4	110
	L.p	79	50.44	2.82	44.92 ~ 55.96	30	37	72	96	126	37.0 ~ 37.0	27.88	36.38	60.38	79.34	126
	A.p	83	52.55	2.05	48.53 ~ 56.58	37	48	72	79	96	48.0 ~ 48.0	33.83	44.42	60.27	73.98	96
	condition	chi	pvalue	corrected_pvalue
	Ctrl v.s. L.p	2.87	0.09	0.1801
	Ctrl v.s. A.p	7.37	0.0066	0.0133
	L.p v.s. Ctrl	2.87	0.09	0.1801
	L.p v.s. A.p	0.07	0.7921	1
	A.p v.s. Ctrl	7.37	0.0066	0.0133
	A.p v.s. L.p	0.07	0.7921	1
Fig S3B	name	no_subjects	days	std_err	95_ci	at_25	at_50	at_75	at_90	at_100	95_median_ci	at_inter_25	at_inter_50	at_inter_75	at_inter_90	at_inter_100
	Ctrl	80	77.61	1.96	73.77 ~ 81.46	60	72	96	96	126	72.0 ~ 72.0	56.55	72	83.64	92.91	126
	L.p	80	79.95	1.63	76.76 ~ 83.14	72	79	96	96	110	72.0 ~ 72.0	62.73	73.31	84.17	93.04	110
	A.p	69	64.72	1.51	61.76 ~ 67.68	60	60	72	79	96	60.0 ~ 60.0	44.39	55.73	67.59	75.59	96
	condition	chi	pvalue	corrected_pvalue
	Ctrl v.s. L.p	0.21	0.6504	1
	Ctrl v.s. A.p	26.55	2.6e-07	5.1e-07
	L.p v.s. Ctrl	0.21	0.6504	1
	L.p v.s. A.p	36.97	0	0
	A.p v.s. Ctrl	26.55	2.6e-07	5.1e-07
	A.p v.s. L.p	36.97	0	0
Fig S3C	Normalized by pol2	DptA					DptA										SC1a
		Ctrl	L.p	A.p			Number of families	1									Number of families	1
		0.203063	0.0769465	0.76313			Number of comparisons per family	2									Number of comparisons per family	2
		0.076415	0.246558	0.220676			Alpha	0.05									Alpha	0.05
		0.105112	0.213159	0.566442
		0.0669858		0.102949			Sidak's multiple comparisons test	Mean Diff.	95.00% CI of diff.	Significant?	Summary	Adjusted P Value					Sidak's multiple comparisons test	Mean Diff.	95.00% CI of diff.	Significant?	Summary	Adjusted P Value
							Ctrl vs. L.p	-0.06599	-0.4765 to 0.3445	No	ns	0.8917	A-B				Ctrl vs. L.p	-154.5	-237.7 to -71.34	Yes	**	0.0015	A-B
							Ctrl vs. A.p	-0.3004	-0.6804 to 0.07961	No	ns	0.1201	A-C				Ctrl vs. A.p	-5.357	-88.55 to 77.83	No	ns	0.9823	A-C
		PGRP-SC1a
		Ctrl	L.p	A.p			Test details	Mean 1	Mean 2	Mean Diff.	SE of diff.	n1	n2	t	DF		Test details	Mean 1	Mean 2	Mean Diff.	SE of diff.	n1	n2	t	DF
		27.0958	67.6492	31.125			Ctrl vs. L.p	0.1129	0.1789	-0.06599	0.1496	4	3	0.4411	8		Ctrl vs. L.p	13.31	167.8	-154.5	31.07	4	4	4.973	9
		3.45815	167.73	17.0299			Ctrl vs. A.p	0.1129	0.4133	-0.3004	0.1385	4	4	2.169	8		Ctrl vs. A.p	13.31	18.66	-5.357	31.07	4	4	0.1724	9
		8.9383	247.28	19.2929
		13.737	188.706	7.21

## Sheet: Fig 4
Fig 4A		normalized										DptA	Number of families	1										PGRP ~SC1a	Number of families	1
	DptA	Anterior			Posterior								Number of comparisons per family	4											Number of comparisons per family	4
		Ctrl	L.p	A.p	Ctrl	L.p	A.p						Alpha	0.05											Alpha	0.05
		0.193617	0.308769	11.2789	0.117078	0.228561	0.345204
		0.219703	0.164118	28.5116	0.273345	0.165086	0.408186						Sidak's multiple comparisons test	Mean Diff.	95.00% CI of diff.	Significant?	Summary	Adjusted P Value							Sidak's multiple comparisons test	Mean Diff.	95.00% CI of diff.	Significant?	Summary	Adjusted P Value
		0.200926	0.242972	28.5598	0.220551	0.152466	0.409981						Ctrl vs. L. p	-0.03387	-9.746 to 9.678	No	ns	>0.9999	A-B						Ctrl vs. L. p	-0.4468	-1018 to 1017	No	ns	>0.9999	A-B
													Ctrl vs. A. p	-22.58	-32.29 to -12.87	Yes	****	<0.0001	A-C						L. p vs. L. p	-1249	-2266 to -232.1	Yes	*	0.0147	B-E
													A. p vs. A. p	22.4	12.68 to 32.11	Yes	****	<0.0001	C-F						Ctrl vs. L. p	-1232	-2249 to -214.9	Yes	*	0.0161	D-E
		normalized											Ctrl vs. A. p	-0.1841	-9.896 to 9.528	No	ns	>0.9999	D-F						Ctrl vs. A. p	-909.7	-1927 to 107.5	No	ns	0.0873	D-F
	PGRP-SC1a	Anterior			Posterior
		Ctrl	L.p	A.p	Ctrl	L.p	A.p						Test details	Mean 1	Mean 2	Mean Diff.	SE of diff.	n1	n2	t	DF				Test details	Mean 1	Mean 2	Mean Diff.	SE of diff.	n1	n2	t	DF
		0.137137	1.18295	0.316316	13.3942	2262.2	864.977						Ctrl vs. L. p	0.2047	0.2386	-0.03387	3.321	3	3	0.0102	12				Ctrl vs. L. p	0.1271	0.5738	-0.4468	347.9	3	3	0.001284	12
		0.150954	0.292699	131.629	31.0378	890.967	1496.99						Ctrl vs. A. p	0.2047	22.78	-22.58	3.321	3	3	6.798	12				L. p vs. L. p	0.5738	1250	-1249	347.9	3	3	3.591	12
		0.0931164	0.245893	0.477759	8.67419	596.352	420.152						A. p vs. A. p	22.78	0.3878	22.4	3.321	3	3	6.743	12				Ctrl vs. L. p	17.7	1250	-1232	347.9	3	3	3.542	12
													Ctrl vs. A. p	0.2037	0.3878	-0.1841	3.321	3	3	0.05544	12				Ctrl vs. A. p	17.7	927.4	-909.7	347.9	3	3	2.615	12
Fig 4B	caudal	normalized								Number of families	1
		Anterior			Posterior					Number of comparisons per family	3
		Ctrl	L.p	A.p	Ctrl	L.p	A.p			Alpha	0.05
		0.0214928	0.173139	0.607097	13.2691	26.3549	7.6211
		0.119908	0.528509	0.15822	19.8353	21.1121	15.3482			Sidak's multiple comparisons test	Mean Diff.	95.00% CI of diff.	Significant?	Summary	Adjusted P Value
		0.0544094	1.33793	0.157127	16.4498	9.44794	19.2929			Ctrl vs. Ctrl	-16.45	-26.63 to -6.280	Yes	**	0.0023	A-D
										L. p vs. L. p	-18.29	-28.46 to -8.119	Yes	***	0.001	B-E
										A. p vs. A. p	-13.78	-23.95 to -3.607	Yes	**	0.0083	C-F
										Test details	Mean 1	Mean 2	Mean Diff.	SE of diff.	n1	n2	t	DF
										Ctrl vs. Ctrl	0.06527	16.52	-16.45	3.672	3	3	4.481	12
										L. p vs. L. p	0.6799	18.97	-18.29	3.672	3	3	4.981	12
										A. p vs. A. p	0.3075	14.09	-13.78	3.672	3	3	3.753	12
Fig 4C	DptA	normalized							PGRP-SC1a							DptA	Number of families	1								PGRP-SC1a	Number of families	1
	5966GS>caudal-i	EtOH			RU 10µM				EtOH			RU 10µM					Number of comparisons per family	3									Number of comparisons per family	3
		Ctrl	L.p	A.p	Ctrl	L.p	A.p		Ctrl	L.p	A.p	Ctrl	L.p	A.p			Alpha	0.05									Alpha	0.05
		2.59966	1.16762	12.7367	2.35333	51.9167	203.748		15.3096	216.577	31.2606	0.784176	0.556204	0.810962
		1.06516	1.30078	7.94852	2.47004	14.5648	184.824		7.49351	277.146	37.8325	1.25529	0.413718	0.693336			Sidak's multiple comparisons test	Mean Diff.	95.00% CI of diff.	Significant?	Summary	Adjusted P Value					Sidak's multiple comparisons test	Mean Diff.	95.00% CI of diff.	Significant?	Summary	Adjusted P Value
		1.12124	0.963556	15.2418	1.40205	7.5659	395.38		16.6909	207.43	29.4173	0.733079	1.37794	1.10346			A. p vs. A. p	-249.3	-359.2 to -139.5	Yes	***	0.0001	C-F				Ctrl vs. L. p	-220.6	-256.1 to -185.0	Yes	****	<0.0001	A-B
																	Ctrl vs. L. p	-22.61	-132.5 to 87.25	No	ns	0.9254	D-E				Ctrl vs. A. p	-19.67	-55.20 to 15.85	No	ns	0.3879	A-C
																	Ctrl vs. A. p	-259.2	-369.1 to -149.4	Yes	****	<0.0001	D-F				L. p vs. L. p	232.9	197.4 to 268.5	Yes	****	<0.0001	B-E
																	Test details	Mean 1	Mean 2	Mean Diff.	SE of diff.	n1	n2	t	DF		Test details	Mean 1	Mean 2	Mean Diff.	SE of diff.	n1	n2	t	DF
																	A. p vs. A. p	11.98	261.3	-249.3	39.65	3	3	6.288	12		Ctrl vs. L. p	13.16	233.7	-220.6	12.82	3	3	17.2	12
																	Ctrl vs. L. p	2.075	24.68	-22.61	39.65	3	3	0.5701	12		Ctrl vs. A. p	13.16	32.84	-19.67	12.82	3	3	1.534	12
																	Ctrl vs. A. p	2.075	261.3	-259.2	39.65	3	3	6.537	12		L. p vs. L. p	233.7	0.7826	232.9	12.82	3	3	18.16	12

## Sheet: Fig 5
Fig 5A	Normalized by pol2	DptA													wDah	Gut DptA										RelE20	Gut DptA											PGRP-LCE12	Gut_DptA										PGRP-LE112
		wDah			RelE20			PGRP-LCE20			PGRP-LE112					Number of families	1											Number of families	1										Number of families	1
		Ctrl	L.p	A.p	Ctrl	L.p	A.p	Ctrl	L.p	A.p	Ctrl	L.p	A.p			Number of comparisons per family	2											Number of comparisons per family	2										Number of comparisons per family	2
		0.612372	1.16526	9.5431	0.504875	0.183004	1.08069	0.137534	0.105162	0.314965	0.0784229	0.165134	18.4923			Alpha	0.05											Alpha	0.05										Alpha	0.05
		0.645194	2.62668	12.0885	0.515315	0.503269	0.553962	0.0593354	0.145108	0.129346	0.0581589	0.210044	30.2163
		0.804767	0.991137	7.29505	0.186907	1.64747	1.02551	0.0737205	0.111299	0.184879	0.287681	0.107725	99.4834			Sidak's multiple comparisons test	Mean Diff.	95.00% CI of diff.	Significant?	Summary	Adjusted P Value							Sidak's multiple comparisons test	Mean Diff.	95.00% CI of diff.	Significant?	Summary	Adjusted P Value						Sidak's multiple comparisons test	Mean Diff.	95.00% CI of diff.	Significant?	Summary	Adjusted P Value
																Ctrl vs. L.p	-0.9069	-4.482 to 2.668	No	ns	0.7309	A-B						Ctrl vs. L.p	-0.3755	-1.552 to 0.8009	No	ns	0.6173	A-B					Ctrl vs. L. p	-0.03033	-0.1784 to 0.1178	No	ns	0.8123	A-B
																Ctrl vs. A.p	-8.955	-12.53 to -5.380	Yes	***	0.0006	A-C						Ctrl vs. A.p	-0.4844	-1.661 to 0.6921	No	ns	0.4655	A-C					Ctrl vs. A. p	-0.1195	-0.2676 to 0.02855	No	ns	0.1054	A-C
																Test details	Mean 1	Mean 2	Mean Diff.	SE of diff.	n1	n2	t	DF				Test details	Mean 1	Mean 2	Mean Diff.	SE of diff.	n1	n2	t	DF			Test details	Mean 1	Mean 2	Mean Diff.	SE of diff.	n1	n2	t	DF
																Ctrl vs. L.p	0.6874	1.594	-0.9069	1.208	3	3	0.7506	6				Ctrl vs. L.p	0.4024	0.7779	-0.3755	0.3976	3	3	0.9445	6			Ctrl vs. L. p	0.0902	0.1205	-0.03033	0.05005	3	3	0.6059	6
																Ctrl vs. A.p	0.6874	9.642	-8.955	1.208	3	3	7.412	6															Ctrl vs. A. p	0.0902	0.2097	-0.1195	0.05005	3	3	2.388	6
Fig 5B	Normalized by pol2	PGRP-SC1a																																				PGRP-LCE12	Gut_SC1a										PGRP-LE112
		wDah			RelE20			PGRP-LCE20			PGRP-LE112				wDah	Gut SC1a										RelE20	Gut SC1a	Number of families	1										Number of families	1
		Ctrl	L.p	A.p	Ctrl	L.p	A.p	Ctrl	L.p	A.p	Ctrl	L.p	A.p			Number of families	1											Number of comparisons per family	2										Number of comparisons per family	2
		14.2323	1435.21	225.493	8.11886	7.38743	17.7306	2.3963	122.781	62.3859	1.06373	0.71531	0.15513			Number of comparisons per family	2											Alpha	0.05										Alpha	0.05
		18.4391	806.244	502.107	6.27358	5.35173	3.90431	2.59351	235.639	92.9194	0.748308	0.202687	0.277402			Alpha	0.05
		13.7913	2383.35	421.91	8.14023	8.07058	3.68528	27.978	355.136	58.1546	0.778892	0.357556	0.196327															Sidak's multiple comparisons test	Mean Diff.	95.00% CI of diff.	Significant?	Summary	Adjusted P Value						Sidak's multiple comparisons test	Mean Diff.	95.00% CI of diff.	Significant?	Summary	Adjusted P Value
																Sidak's multiple comparisons test	Mean Diff.	95.00% CI of diff.	Significant?	Summary	Adjusted P Value							Ctrl vs. L.p	0.5743	-10.92 to 12.07	No	ns	0.9873	A-B					Ctrl vs. L. p	-226.9	-392.4 to -61.37	Yes	*	0.0133	A-B
																Ctrl vs. L.p	-1526	-2651 to -401.1	Yes	*	0.014	A-B						Ctrl vs. A.p	-0.9292	-12.42 to 10.56	No	ns	0.9672	A-C					Ctrl vs. A. p	-60.16	-225.7 to 105.3	No	ns	0.5422	A-C
																Ctrl vs. A.p	-367.7	-1493 to 757.3	No	ns	0.6042	A-C
																												Test details	Mean 1	Mean 2	Mean Diff.	SE of diff.	n1	n2	t	DF			Test details	Mean 1	Mean 2	Mean Diff.	SE of diff.	n1	n2	t	DF
																Test details	Mean 1	Mean 2	Mean Diff.	SE of diff.	n1	n2	t	DF				Ctrl vs. L.p	7.511	6.937	0.5743	3.884	3	3	0.1479	6			Ctrl vs. L. p	10.99	237.9	-226.9	55.93	3	3	4.056	6
																Ctrl vs. L.p	15.49	1542	-1526	380.2	3	3	4.014	6				Ctrl vs. A.p	7.511	8.44	-0.9292	3.884	3	3	0.2392	6			Ctrl vs. A. p	10.99	71.15	-60.16	55.93	3	3	1.076	6
																Ctrl vs. A.p	15.49	383.2	-367.7	380.2	3	3	0.967	6
[truncated: 9 more columns]

## Sheet: Fig S4
Fig S4A	normalized							PGRP-LC	Number of families	1								s	Number of families	1
PGRP-LC	Anterior			Posterior					Number of comparisons per family	7									Number of comparisons per family	7
	Ctrl	L.p	A.p	Ctrl	L.p	A.p			Alpha	0.05									Alpha	0.05
	14.5203	15.8895	11.8762	26.9087	36.7583	7.88986
	18.7654	15.8895	16.4498	24.4201	28.2465	23.2636			Sidak's multiple comparisons test	Mean Diff.	95.00% CI of diff.	Significant?	Summary	Adjusted P Value					Sidak's multiple comparisons test	Mean Diff.	95.00% CI of diff.	Significant?	Summary	Adjusted P Value
	32.6724	30.0647	20.393	22.9433	18.7654	20.8215			Ctrl vs. Ctrl	-2.771	-22.25 to 16.71	No	ns	0.9994	A-D				Ctrl vs. Ctrl	6.608	-73.26 to 86.47	No	ns	>0.9999	A-D
									L.p vs. L.p	-7.309	-26.79 to 12.17	No	ns	0.8662	B-E				L.p vs. L.p	-10.65	-90.51 to 69.22	No	ns	0.9996	B-E
									A.p vs. A.p	-1.085	-20.57 to 18.39	No	ns	>0.9999	C-F				A.p vs. A.p	30.32	-49.55 to 110.2	No	ns	0.8595	C-F
PGRP-LE	Anterior			Posterior					Ctrl vs. L.p	1.371	-18.11 to 20.85	No	ns	>0.9999	A-B				Ctrl vs. L.p	-19.43	-99.30 to 60.43	No	ns	0.9844	A-B
	Ctrl	L.p	A.p	Ctrl	L.p	A.p			Ctrl vs. A.p	5.746	-13.73 to 25.23	No	ns	0.9562	A-C				Ctrl vs. A.p	-8.666	-88.53 to 71.20	No	ns	>0.9999	A-C
	60.1295	146.018	93.7015	99.7331	173.645	48.8403			Ctrl vs. L.p	-3.166	-22.65 to 16.31	No	ns	0.9986	D-E				Ctrl vs. L.p	-36.68	-116.5 to 43.18	No	ns	0.7156	D-E
	117.784	120.259	115.36	126.238	126.238	109.137			Ctrl vs. A.p	7.432	-12.05 to 26.91	No	ns	0.8566	D-F				Ctrl vs. A.p	15.04	-64.82 to 94.91	No	ns	0.9965	D-F
	151.167	121.095	146.018	83.2859	119.428	106.153
									Test details	Mean 1	Mean 2	Mean Diff.	SE of diff.	n1	n2	t	DF		Test details	Mean 1	Mean 2	Mean Diff.	SE of diff.	n1	n2	t	DF
									Ctrl vs. Ctrl	21.99	24.76	-2.771	6.042	3	3	0.4587	12		Ctrl vs. Ctrl	109.7	103.1	6.608	24.77	3	3	0.2667	12
									L.p vs. L.p	20.61	27.92	-7.309	6.042	3	3	1.21	12		L.p vs. L.p	129.1	139.8	-10.65	24.77	3	3	0.4298	12
									A.p vs. A.p	16.24	17.32	-1.085	6.042	3	3	0.1796	12		A.p vs. A.p	118.4	88.04	30.32	24.77	3	3	1.224	12
									Ctrl vs. L.p	21.99	20.61	1.371	6.042	3	3	0.227	12		Ctrl vs. L.p	109.7	129.1	-19.43	24.77	3	3	0.7844	12
									Ctrl vs. A.p	21.99	16.24	5.746	6.042	3	3	0.951	12		Ctrl vs. A.p	109.7	118.4	-8.666	24.77	3	3	0.3498	12
									Ctrl vs. L.p	24.76	27.92	-3.166	6.042	3	3	0.524	12		Ctrl vs. L.p	103.1	139.8	-36.68	24.77	3	3	1.481	12
									Ctrl vs. A.p	24.76	17.32	7.432	6.042	3	3	1.23	12		Ctrl vs. A.p	103.1	88.04	15.04	24.77	3	3	0.6072	12
Fig S4B	Normalized by pol2	DptA														wDah	Head DptA										RelE20	Head DptA											PGRP-LCE12	Head_DptA
		wDah			RelE20			PGRP-LCE20			PGRP-LE112						Number of families	1											Number of families	1										Number of families	1
		Ctrl	L.p	A.p	Ctrl	L.p	A.p	Ctrl	L.p	A.p	Ctrl	L.p	A.p				Number of comparisons per family	2											Number of comparisons per family	2										Number of comparisons per family	2
		0.396219	1.40098	5.16372	1.56855	1.08743	0.220253	0.209012	0.378841	0.543981	0.982299	0.372132	721.115				Alpha	0.05											Alpha	0.05										Alpha	0.05
		0.344479	0.531951	263.542	1.62486	0.412766	0.130414	0.335994	0.296479	0.538329	0.350685	0.299158	24.5915
		0.281167	0.735602	10.5423	0.51686	0.24046	0.0480443	0.47825	0.440991	0.549741	5.91841	0.342314	515.637				Sidak's multiple comparisons test	Mean Diff.	95.00% CI of diff.	Significant?	Summary	Adjusted P Value							Sidak's multiple comparisons test	Mean Diff.	95.00% CI of diff.	Significant?	Summary	Adjusted P Value						Sidak's multiple comparisons test	Mean Diff.	95.00% CI of diff.	Significant?	Summary	Adjusted P Value
								0.409972	0.336205	0.453302	0.382032	0.433086	651.146				Ctrl vs. L.p	-0.5489	-206.5 to 205.4	No	ns	>0.9999	A-B						Ctrl vs. L.p	0.6565	-0.4214 to 1.734	No	ns	0.2284	A-B					Ctrl vs. L.p	-0.004822	-0.1562 to 0.1466	No	ns	0.9956	A-B
																	Ctrl vs. A.p	-92.74	-298.7 to 113.2	No	ns	0.4088	A-C						Ctrl vs. A.p	1.104	0.02589 to 2.182	Yes	*	0.0457	A-C					Ctrl vs. A.p	-0.163	-0.3144 to -0.01164	Yes	*	0.0358	A-C
																	Test details	Mean 1	Mean 2	Mean Diff.	SE of diff.	n1	n2	t	DF				Test details	Mean 1	Mean 2	Mean Diff.	SE of diff.	n1	n2	t	DF			Test details	Mean 1	Mean 2	Mean Diff.	SE of diff.	n1	n2	t	DF
																	Ctrl vs. L.p	0.3406	0.8895	-0.5489	69.6	3	3	0.007886	6				Ctrl vs. L.p	1.237	0.5802	0.6565	0.3643	3	3	1.802	6			Ctrl vs. L.p	0.3583	0.3631	-0.004822	0.05655	4	4	0.08527	9
																	Ctrl vs. A.p	0.3406	93.08	-92.74	69.6	3	3	1.332	6				Ctrl vs. A.p	1.237	0.1329	1.104	0.3643	3	3	3.03	6			Ctrl vs. A.p	0.3583	0.5213	-0.163	0.05655	4	4	2.883	9
Fig S4C	Normalized by pol2	DptA														wDah	Thorax DptA										RelE20	Thorax DptA											PGRP-LCE12	Thorax_DptA
		wDah			RelE20			PGRP-LCE20			PGRP-LE112						Number of families	1											Number of families	1										Number of families	1
		Ctrl	L.p	A.p	Ctrl	L.p	A.p	Ctrl	L.p	A.p	Ctrl	L.p	A.p				Number of comparisons per family	2											Number of comparisons per family	2										Number of comparisons per family	2
		0.470844	0.576759	85.1843	0.271737	0.460862	0.193436	0.334744	6.26557	0.388192	0.0129894	0.567548	476.754				Alpha	0.05											Alpha	0.05										Alpha	0.05
		0.539039	0.385825	147.529	0.559514	0.181091	0.232942	0.42206	0.306527	0.653919	0.325257	0.481477	32.6089
		0.283758	0.67255	4.19084	0.508532	0.203706	0.262022	0.371012	0.233794	0.300714	2.21611	0.305017	271.061				Sidak's multiple comparisons test	Mean Diff.	95.00% CI of diff.	Significant?	Summary	Adjusted P Value							Sidak's multiple comparisons test	Mean Diff.	95.00% CI of diff.	Significant?	Summary	Adjusted P Value						Sidak's multiple comparisons test	Mean Diff.	95.00% CI of diff.	Significant?	Summary	Adjusted P Value
								0.321635	0.339744	0.397637	0.368151	0.485623	201.511				Ctrl vs. L.p	-0.1138	-100.4 to 100.1	No	ns	>0.9999	A-B						Ctrl vs. L.p	0.1647	-0.1438 to 0.4732	No	ns	0.3032	A-B					Ctrl vs. L.p	-1.424	-4.693 to 1.845	No	ns	0.4721	A-B
																	Ctrl vs. A.p	-78.54	-178.8 to 21.71	No	ns	0.1157	A-C						Ctrl vs. A.p	0.2171	-0.09137 to 0.5256	No	ns	0.1581	A-C					Ctrl vs. A.p	-0.07275	-3.341 to 3.196	No	ns	0.9979	A-C
																	Test details	Mean 1	Mean 2	Mean Diff.	SE of diff.	n1	n2	t	DF				Test details	Mean 1	Mean 2	Mean Diff.	SE of diff.	n1	n2	t	DF			Test details	Mean 1	Mean 2	Mean Diff.	SE of diff.	n1	n2	t	DF
																	Ctrl vs. L.p	0.4312	0.545	-0.1138	33.88	3	3	0.00336	6				Ctrl vs. L.p	0.4466	0.2819	0.1647	0.1043	3	3	1.58	6			Ctrl vs. L.p	0.3624	1.786	-1.424	1.221	4	4	1.166	9
																	Ctrl vs. A.p	0.4312	78.97	-78.54	33.88	3	3	2.318	6				Ctrl vs. A.p	0.4466	0.2295	0.2171	0.1043	3	3	2.083	6			Ctrl vs. A.p	0.3624	0.4351	-0.07275	1.221	4	4	0.05959	9
[truncated: 2 more columns]

## Sheet: Fig 6
Fig 6B	name	no_subjects	days	std_err	95_ci	at_25	at_50	at_75	at_90	at_100	95_median_ci	at_inter_25	at_inter_50	at_inter_75	at_inter_90	at_inter_100
	Ctrl	154	54.07	1.55	51.03 ~ 57.10	39	57	69	75	83	54.0 ~ 60.0	36.75	55.88	68.18	74.13	83
	L.p	122	53.33	1.95	49.51 ~ 57.15	39	60	69	72	81	54.0 ~ 63.0	38.23	59.29	67.2	71.92	81
	A.p	122	46.04	1.78	42.55 ~ 49.53	30	43	63	69	75	39.0 ~ 54.0	28.59	41.1	61.08	67.72	75
	condition	chi	pvalue	corrected_pvalue
	Ctrl v.s. L.p	0.68	0.4112	0.8224
	Ctrl v.s. A.p	12.81	0.0003	0.0007
	L.p v.s. Ctrl	0.68	0.4112	0.8224
	L.p v.s. A.p	10.21	0.0014	0.0028
	A.p v.s. Ctrl	12.81	0.0003	0.0007
	A.p v.s. L.p	10.21	0.0014	0.0028
Fig 6C	Ctrl	L.p	A.p
	6	18	8		Number of families	1
	10	11	11		Number of comparisons per family	3
	0	28	44		Alpha	0.05
	0	21	22
	3	5	26		Sidak's multiple comparisons test	Mean Diff.	95.00% CI of diff.	Significant?	Summary	Adjusted P Value
	3	8	18		Ctrl vs. L.p	-9.423	-17.60 to -1.244	Yes	*	0.0197	A-B
	9	21	15		Ctrl vs. A.p	-16.5	-24.68 to -8.321	Yes	****	<0.0001	A-C
	1	19	19		L.p vs. A.p	-7.077	-15.09 to 0.9371	No	ns	0.0969	B-C
	3	2	36
	6	8	27		Test details	Mean 1	Mean 2	Mean Diff.	SE of diff.	n1	n2	t	DF
	0	4	6		Ctrl vs. L.p	3.5	12.92	-9.423	3.262	12	13	2.889	35
	1	13	13		Ctrl vs. A.p	3.5	20	-16.5	3.262	12	13	5.058	35
		10	15		L.p vs. A.p	12.92	20	-7.077	3.196	13	13	2.214	35
Fig 6D	Normalized by pol2	DptA				PGRP-SC1a
		Ctrl	L.p	A.p		Ctrl	L.p	A.p
		1.98618	2.51403	39.9466		25.9921	592.224	321.795
		3.43426	5.85634	30.2738		56.8859	897.644	709.176
		3.81055	2.56685	13.737		89.8845	604.668	250.732
		3.36359	2.11404	9.44794		74.028	430.539	278.204
		3.24901	2.08493	29.0406		210.839	522.758	158.683
	DptA										PGRP-SC1a
	Number of families	1									Number of families	1
	Number of comparisons per family	3									Number of comparisons per family	3
	Alpha	0.05									Alpha	0.05
	Sidak's multiple comparisons test	Mean Diff.	95.00% CI of diff.	Significant?	Summary	Adjusted P Value					Sidak's multiple comparisons test	Mean Diff.	95.00% CI of diff.	Significant?	Summary	Adjusted P Value
	Ctrl vs. L.p	0.1415	-12.72 to 13.01	No	ns	>0.9999	A-B				Ctrl vs. L.p	-518	-806.0 to -230.1	Yes	***	0.001	A-B
	Ctrl vs. A.p	-21.32	-34.19 to -8.454	Yes	**	0.0019	A-C				Ctrl vs. A.p	-252.2	-540.2 to 35.78	No	ns	0.0928	A-C
	L.p vs. A.p	-21.46	-34.33 to -8.596	Yes	**	0.0018	B-C				L.p vs. A.p	265.8	-22.12 to 553.8	No	ns	0.0735	B-C
	Test details	Mean 1	Mean 2	Mean Diff.	SE of diff.	n1	n2	t	DF		Test details	Mean 1	Mean 2	Mean Diff.	SE of diff.	n1	n2	t	DF
	Ctrl vs. L.p	3.169	3.027	0.1415	4.644	5	5	0.03046	12		Ctrl vs. L.p	91.53	609.6	-518	103.9	5	5	4.984	12
	Ctrl vs. A.p	3.169	24.49	-21.32	4.644	5	5	4.591	12		Ctrl vs. A.p	91.53	343.7	-252.2	103.9	5	5	2.426	12
	L.p vs. A.p	3.027	24.49	-21.46	4.644	5	5	4.621	12		L.p vs. A.p	609.6	343.7	265.8	103.9	5	5	2.558	12
Fig 6E	name	no_subjects	days	std_err	95_ci	at_25	at_50	at_75	at_90	at_100	95_median_ci	at_inter_25	at_inter_50	at_inter_75	at_inter_90	at_inter_100
	Ctrl	113	1.64	0.09	1.46 ~ 1.81	1	1	2	2	-	1.0 ~ 1.0	0.46	0.94	1.56	1.95	4.42478e+08
	L.p	111	1.5	0.1	1.31 ~ 1.68	1	1	2	2	-	- ~ -	0.34	0.73	1.32	1.96	10
	A.p	107	1.89	0.13	1.63 ~ 2.15	1	1	2	-	-	1.0 ~ 1.0	0.45	0.89	1.68	6.15	11.5
	condition	chi	pvalue	corrected_pvalue
	Ctrl v.s. L.p	2.27	0.1322	0.2643
	Ctrl v.s. A.p	1.22	0.2688	0.5375
	L.p v.s. Ctrl	2.27	0.1322	0.2643
	L.p v.s. A.p	5.99	0.0144	0.0287
	A.p v.s. Ctrl	1.22	0.2688	0.5375
	A.p v.s. L.p	5.99	0.0144	0.0287
Fig 6F	name	no_subjects	days	std_err	95_ci	at_25	at_50	at_75	at_90	at_100	95_median_ci	at_inter_25	at_inter_50	at_inter_75	at_inter_90	at_inter_100
	Ctrl	111	2.64	0.13	2.38 ~ 2.90	2	2	3	-	-	- ~ -	1.2	1.63	2.85	19.9	31
	L.p	82	2.62	0.15	2.33 ~ 2.91	2	2	3	-	-	- ~ -	1.25	1.66	2.58	13.8	22
	A.p	112	3.08	0.14	2.81 ~ 3.35	2	2	-	-	-	2.0 ~ 2.0	1.39	1.88	15	31.8	43
	condition	chi	pvalue	corrected_pvalue
	Ctrl v.s. L.p	0	0.9698	1
	Ctrl v.s. A.p	5.21	0.0225	0.045
	L.p v.s. Ctrl	0	0.9698	1
	L.p v.s. A.p	5.02	0.025	0.05
	A.p v.s. Ctrl	5.21	0.0225	0.045
	A.p v.s. L.p	5.02	0.025	0.05
Fig 6G	name	no_subjects	days	std_err	95_ci	at_25	at_50	at_75	at_90	at_100	95_median_ci	at_inter_25	at_inter_50	at_inter_75	at_inter_90	at_inter_100
	Ctrl	89	53.06	2.67	47.82 ~ 58.29	30	53	72	102	110	30.0 ~ 38.0	19.64	40.62	62.1	86.67	110
	L.p	88	44.15	2.35	39.53 ~ 48.76	30	30	53	72	110	30.0 ~ 30.0	15.62	27.79	46	69.83	110
	A.p	87	49.85	2.4	45.15 ~ 54.55	30	53	53	82	102	38.0 ~ 38.0	21.12	40.33	51.58	80.36	102
	condition	chi	pvalue	corrected_pvalue
	Ctrl v.s. L.p	4.87	0.0274	0.0547
	Ctrl v.s. A.p	0.73	0.3917	0.7833
	L.p v.s. Ctrl	4.87	0.0274	0.0547
	L.p v.s. A.p	2.47	0.1161	0.2321
	A.p v.s. Ctrl	0.73	0.3917	0.7833
	A.p v.s. L.p	2.47	0.1161	0.2321
Fig 6H	name	no_subjects	days	std_err	95_ci	at_25	at_50	at_75	at_90	at_100	95_median_ci	at_inter_25	at_inter_50	at_inter_75	at_inter_90	at_inter_100
	Ctrl	88	72.33	1.41	69.57 ~ 75.08	68	68	74	93	128	- ~ -	52.11	61.31	70.57	82.23	128
	L.p	52	66.6	1.52	63.62 ~ 69.57	68	68	68	74	93	- ~ -	48.29	56.83	65.37	71.8	93
	A.p	84	74.75	1.95	70.93 ~ 78.57	68	74	93	93	120	68.0 ~ 68.0	53.16	68.35	78.13	88.54	120
	condition	chi	pvalue	corrected_pvalue
	Ctrl v.s. L.p	6.68	0.0098	0.0195
	Ctrl v.s. A.p	3.17	0.0752	0.1503
	L.p v.s. Ctrl	6.68	0.0098	0.0195
	L.p v.s. A.p	14.73	0.0001	0.0002
	A.p v.s. Ctrl	3.17	0.0752	0.1503
	A.p v.s. L.p	14.73	0.0001	0.0002

[truncated: 4 more sheets: Fig S5, Fig 7, Fig 8, Fig S6]
